# Supplementary material for: Different adiposity indices and their associations with hypertension among Chinese population from Jiangxi province
Source: BMC Cardiovasc Disord. 2020 Mar 5;20:115. doi: 10.1186/s12872-020-01388-2 (PMC7059680; doi:10.1186/s12872-020-01388-2)
Supplement: Supplementary file 2 — Additional file 2 Table S1. Minimal data set. This is the S1_S1 Table. Minimal data set Title. This is the S1 Table. Minimal data set legend. [file 12872_2020_1388_MOESM2_ESM.csv]

ID	Areas	Sex	Age	Education	Occupation	Occupation categories	Smoke	Drink	Hypertension history	MI	Stroke	BMI	Height��cm��	height��m��	Weight��Kg��	WC	WHtR	ABSI	BFP	VAI	Work	Non-work	Hypertension	AverageSBP	AverageDBP	HBP	HR	Hypertension family	DM family	Stroke family	CHD family	anti-hypertension drugs	CCB	ACEI/ARB	Diuretic	beta block	others	BMR
2	1	2	17	2	3	3	0	0	0	0	0	17.9	153	1.53	41.9	68	0.44	0.0803	19.8	1	8	8	0	117	76	0	107	0	0	0	0	0	0	0	0	0	0	1023
3601429	2	1	43	2	4	3	1	1	0	0	0	23.4	170	1.7	67.5	86	0.51	0.0806	26.1	9	8.3	8.5	0	120	71	2	94	0	0	0	0	0	0	0	0	0	0	1544
3604106	2	1	51	1	1	1	1	1	0	0	0	22.3	165	1.65	60.6	79	0.48	0.0776	16.2	8	5	6	0	121	75	2	76	0	0	0	0	0	0	0	0	0	0	1471
3604223	2	2	20	1	4	3	0	0	0	0	0	28.5	155	1.55	68	91	0.59	0.0783	38.3	13	5	5	0	133	66	2	80	0	0	0	0	0	0	0	0	0	0	1353
32071412	1	1	20		4	3	0	0	0	0	0	22.2	150	1.5	49.9	82	0.55	0.0848	30.2	9	7.22	8	0	112	75	0	76	0	0	0	0	0	0	0	0	0	0	1231
32072568	1	2	47	2	1	1	0	0	0	0	0	26.9	145	1.45	56.6	89	0.61	0.0823	37.1	10	2	8	1	163	89	1	90	0	0	0	0	0	0	0	0	0	0	1183
36001103	1	1	49	3	1	1	0	0	0	0	0	29.4	162	1.62	77.5	91	0.56	0.0751	30.6	17	7	8	1	140	95	1	93	1	0	0	0	0	0	0	0	0	0	1672
36003407	1	2	61	1	2	2	0	0	0	0	0	22	150	1.5	49.6	75	0.5	0.0776	33.1	6	8.5	8.5	0	107	66	0	78	0	0	0	0	0	0	0	0	0	0	1092
36010142	1	1	64	2	1	1	0	1	0	0	0	22.6	162	1.62	59.3	82	0.5	0.0804	25.3	10	10	10	0	136	85	2	70	0	0	0	0	0	0	0	0	0	0	1403
36010741	1	2	63	1	2	2	0	0	0	0	0	18.5	154	1.54	43.9	74	0.48	0.0852	21.3	1	5	5	0	117	74	0	88	1	0	0	0	0	0	0	0	0	0	1047
36011002	1	1	73	2	2	2	0	0	1	0	0	23	162	1.62	60.3	80	0.49	0.0777	25.1	11	8	8	1	144	75	1	75	1	0	0	0	1	1	0	0	0	0	1416
36011003	1	1	74	2	2	2	1	1	0	0	0	26.5	163	1.63	70.5	95	0.58	0.0837	29.7	16	6	6	0	137	83	2	77	0	0	0	0	0	0	0	0	0	0	1557
36011004	1	1	76	2	2	2	1	1	1	0	0	18.9	164	1.64	50.7	70	0.43	0.077	23.8	4	7	7	1	166	84	1	68	0	0	0	0	0	0	0	0	0	0	1266
36011005	1	1	79	2	2	2	0	1	1	0	1	21.5	161	1.61	55.8	85	0.53	0.0866	26.1	15	7	7	1	152	76	1	72	0	0	0	0	0	0	0	0	0	0	1498
36011006	1	1	49	2	1	1	0	0	0	0	0	28.9	170	1.7	83.4	97	0.57	0.079	28.8	16	6.5	6.5	0	128	86	2	69	1	0	0	0	0	0	0	0	0	0	1781
36011007	1	1	46	2	1	1	1	1	0	0	0	29.3	175	1.75	89.7	99	0.57	0.0787	27.4	16	7	7	0	123	83	2	84	1	1	0	1	0	0	0	0	0	0	1897
36011008	1	1	79	2	2	2	0	1	1	0	0	20.8	168	1.68	58.6	80	0.48	0.0816	27.9	7	9	9	1	140	61	1	72	1	0	0	0	1	0	1	0	0	0	1379
36011009	1	1	58	2	4	3	1	1	0	0	0	22.3	166	1.66	61.4	73	0.44	0.0715	22.1	8	8.5	8.5	0	129	72	2	58	1	0	0	1	0	0	0	0	0	0	1456
36011010	1	1	29	3	1	1	0	1	0	0	0	21.1	169	1.69	60.2	74	0.44	0.0745	17	5	8.5	10	0	115	68	0	63	0	0	0	0	0	0	0	0	0	0	1475
36011011	1	1	58	3	1	1	0	0	0	0	0	21.5	168	1.68	60.6	77	0.46	0.0768	20.2	7	7	7	0	118	72	0	68	0	0	0	0	0	0	0	0	0	0	1448
36011012	1	1	25	2	1	1	0	1	0	0	0	22.3	181	1.81	73.1	83	0.46	0.0779	20.3	6	8.5	9	0	120	72	2	75	0	0	0	0	0	0	0	0	0	0	1679
36011013	1	1	63	3	2	2	0	1	0	0	0	20.3	165	1.65	55.2	69	0.42	0.0722	19	6	9	9	1	143	71	1	76	1	0	0	0	0	0	0	0	0	0	1364
36011015	1	1	53	2	4	3	0	1	1	0	0	30	167	1.67	83.8	99	0.59	0.0793	29.9	19	7.22	7	1	145	96	1	85	1	1	0	0	1	1	0	0	0	0	1777
36011016	1	1	71	2	2	2	0	0	0	0	0	23.8	162	1.62	62.2	89	0.55	0.0845	30	12	7	7	1	144	70	1	70	1				0	0	0	0	0	0	1425
36011017	1	1	63	1	4	3	1	1	0	0	0	24.7	162	1.62	64.8	82	0.51	0.076	24.4	12	8	7	0	131	73	2	86	0	0	0	0	0	0	0	0	0	0	1496
36011018	1	1	81	2	2	2	0	0	1	0	0	24.2	170	1.7	70	81	0.48	0.0744	25.8	12	8	8	1	162	81	1	63	1	0	0	0	0	0	0	0	0	0	1573
36011019	1	1	79	2	2	2	1	0	1	0	0	24.2	160	1.6	62.1	78	0.49	0.0737	21.2	11	6	6	1	141	69	1	85					0	0	0	0	0	0	1462
36011020	1	1	28	3	1	1	1	1	0	0	0	28.1	160	1.6	72	86	0.54	0.0739	28	13	8	8	0	120	76	2	67	0	0	0	0	0	0	0	0	0	0	1606
36011021	1	1	68	2	2	2	0	1	0	0	0	28.7	164	1.64	77.3	93	0.57	0.0775	29.7	18	8	8	0	120	78	2	72	1	0	0	0	0	0	0	0	0	0	1669
36011022	1	1	60	2	2	2	1	0	0	0	0	22	178	1.78	69.6	82	0.46	0.0783	20.9	8	7.5	7.5	0	118	79	0	73	1	1	1	0	0	0	0	0	0	0	1603
36011023	1	1	79	2	2	2	1	1	0	0	0	27.4	171	1.71	79.7	101	0.59	0.085	30.6	18	7.22	8	1	170	84	1	76	0	0	1	0	0	0	0	0	0	0	1701
36011024	1	1	24	3	4	3	1	1	0	0	0	24.3	161	1.61	63	78	0.48	0.0733	22.2	8	7.22	9	0	125	72	2	79	0	0	0	0	0	0	0	0	0	0	1507
36011025	1	1	24	2	1	1	1	1	0	0	0	27.6	163	1.63	73	92	0.56	0.0786	33.1	12	7	9	0	121	76	2	100	0	0	0	0	0	0	0	0	0	0	1611
36011027	1	1	56	2	1	1	0	1	1	0	0	24.4	171	1.71	71.5	85	0.5	0.0776	21.2	11	7	8	1	114	73	1	66	1	0	0	1	0	0	0	0	0	0	1633
36011028	1	1	71	2	2	2	0	0	0	0	0	25.3	160	1.6	64.7	83	0.52	0.0761	33.1	14	7.22	10	0	136	67	2	61	1	0	0	0	1	1	0	0	0	0	145
36011029	1	1	63	2	2	2	0	0	1	0	0	23.2	164	1.64	62.4	74	0.45	0.071	26.1	10	5.5	5.5	1	130	84	1	75	1			1	1	1	0	0	0	0	1451
36011030	1	1	59	2	4	3	0	1	0	0	0	21.2	167	1.67	59	73	0.44	0.0737	22.4	7	7	7	0	125	83	2	73					0	0	0	0	0	0	1415
36011031	1	1	61	2	1	1	0	1	0	0	0	22.9	178	1.78	72.7	81	0.46	0.0753	22	9	7	7	0	132	84	2	58		0	0	0	0	0	0	0	0	0	1645
36011032	1	1	55	2	1	1	0	1	0	0	0	25.9	166	1.66	71.5	81	0.49	0.0718	25.1	13	7	7.51	0	124	81	2	75	1	0	1	1	0	0	0	0	0	0	1607
36011033	1	1	48	2	4	3	0	1	0	0	0	26.5	167	1.67	73.8	91	0.54	0.0792	28.9	13	6	6	0	118	78	0	72	0	0	0	0	0	0	0	0	0	0	1626
36011034	1	1	51	2	2	2	0	1	0	0	0	24.2	157	1.57	59.4	77	0.49	0.0735	23.2	11	7.5	7.5	0	127	81	2	70	0	0	0	1	0	0	0	0	0	0	145
36011036	1	1	80	2	2	2	0	1	1	1	1	24.8	153	1.53	58.4	92	0.6	0.0875	32.6	15	8	8	1	125	56	1	83	1	0	1	0	0	0	0	0	0	0	1346
36011037	1	1	62	1	2	2	1	1	0	0	0	26.5	165	1.65	71.8	98	0.59	0.0858	31.5	15	6.5	6.5	1	161	100	1	66	0	0	0	0	0	0	0	0	0	0	1574
36011038	1	1	55	2	4	3	1	1	0	0	0	21.7	169	1.69	62.1	89	0.53	0.088	31.3	8	8	8	0	115	69	0	82	1	0	0	0	0	0	0	0	0	0	1433
36011040	1	1	65	2	2	2	1	1	0	0	0	22.1	172	1.72	65	77	0.45	0.0746	21.8	8	8	8	0	121	67	2		1	0	1	1	0	0	0	0	0	0	1517
36011041	1	1	56	2	4	3	1	0	0	0	0	22.9	171	1.71	67	83	0.48	0.0785	15.7	7	7	7	0	125	86	2	80	1	0	0	0	0	0	0	0	0	0	1588
36011043	1	1	62	1	2	2	0	0	1	0	0	28.3	168	1.68	79.4	94	0.56	0.0782	29.5	17	6.5	6.5	1	121	82	1	69	1			1	1	1	0	0	1	0	1707
36011044	1	1	77	2	4	3	1	1	1	0	0	26.8	167	1.67	74.7	79	0.47	0.0682	31.2	17	7.22	10	1	130	76	1	60	0	0	0	0	0	0	0	0	0	0	1617
36011045	1	1	56	2	4	3	1	0	0	0	0	22.4	169	1.69	64	76	0.45	0.0736	17.9	8	7	7	0	120	70	2	80	0	1	0	0	0	0	0	0	0	0	1522
36011046	1	1	64	2	2	2	1	1	0	0	0	17.7	173	1.73	53.1	67	0.39	0.0751	20.1	2	8	8	0	117	71	0	98	0	0	0	0	0	0	0	0	0	0	1330
36011047	1	1	55	2	1	1	0	1	0	0	0	23.3	158	1.58	58.4	72	0.45	0.0698	23.9	10	8	8	0	98	60	0	84	0	0	0	0	0	0	0	0	0	0	1395
36011048	1	1	47	2	1	1	0	1	0	0	0	29.2	164	1.64	78.5	96	0.58	0.0787	29.5	17	6	6	0	137	86	2	60	1	0	0	0	0	0	0	0	0	0	1695
36011049	1	1	71	2	2	2	1	1	1	0	0	26.3	163	1.63	70	96	0.59	0.085	32.6	16	8	8	1	170	91	1	70	1				0	0	0	0	0	0	1535
36011051	1	1	68	3	1	1	0	0	0	0	0	19.5	167	1.67	54.5	67	0.4	0.072	20.4	3	8	8	0	105	65	0	80	0	0	0	0	0	0	0	0	0	0	1281
36011052	1	1	64	2	1	1	1	1	0	0	0	23.2	169	1.69	66.4	86	0.51	0.081	26.4	10	7	7	1	194	89	1	50	1	0	0	0	0	0	0	0	0	0	1516
36011053	1	1	82	1	2	2	0	1	1	0	0	23.9	155	1.55	57.5	83	0.53	0.0799	26.8	13	7	11	1	146	49	1	98	0	0	0	0	1	1	0	0	0	0	1355
36011054	1	1	73	2	2	2	0	1	1	0	0	31.7	156	1.56	77.2	101	0.65	0.0807	32.6	25	8	8	1	146	78	1	65	1	1	1	0	1	1	0	0	1	0	1642
36011055	1	1	66	2	2	2	1	1	1	0	0	28.7	163	1.63	76.2	93	0.57	0.0777	31.6	18	6	6	1	144	87	1	67	1				1	1	0	0	0	0	1640
36011056	1	1	59	2	4	3	1	1	0	0	0	31.8	166	1.66	87.6	98	0.59	0.0758	29.3	22	8	8	0	127	71	2	67	0	0	0	0	0	0	0	0	0	0	1842
36011057	1	1	62	2	4	3	1	1	1	0	0	26.6	167	1.67	74.2	93	0.56	0.0808	31.4	15	7.22	10	1	141	83	1	78	0	0	0	0	0	0	0	0	0	0	1613
36011058	1	1	42	2	1	1	0	1	0	0	0	28.3	167	1.67	79.2	90	0.54	0.075	24.2	14	8	7.51	0	114	68	0	69	1	0	0	0	0	0	0	0	0	0	1745
36011059	1	1	70	1	2	2	0	1	0	0	0	27.7	159	1.59	70.4	82	0.51	0.0706	27.9	18	7.22	4	1	142	87	1	70	1	1	0	0	0	0	0	0	0	0	1565
36011060	1	1	60	1	1	1	0	0	0	0	0	25.8	154	1.54	61.1	78	0.5	0.0715	28.5	14	7	7.51	0	124	74	2	85	0	0	0	0	0	0	0	0	0	0	1414
36011061	1	1	57	2	4	3	1	1	0	0	0	31.7	169	1.69	90.4	104	0.62	0.0799	29.4	21	7.22	8	1	170	98	1	76	0	0	0	0	0	0	0	0	0	0	1887
36011062	1	1	58	2	2	2	1	1	0	0	0	27.4	169	1.69	77.8	95	0.56	0.0804	23.4	15	8	8	0	133	72	2	72	1	1	1	1	1	1	0	0	0	0	1724
36011063	1	1	60	2	4	3	1	1	0	0	0	23.4	161	1.61	60.5	77	0.48	0.0742	25	10	5	5	0	107	69	0	73	0	0	1	0	0	0	0	0	0	0	1424
36011064	1	1	55	2	4	3	1	1	0	0	0	28	160	1.6	71.6	96	0.6	0.0823	27.9	16	8	9	0	128	86	2	86	1	0	0	0	0	0	0	0	0	0	1590
36011065	1	1	81	3	4	3	0	1	1	0	1	27	151	1.51	61.5	92	0.61	0.0832	35.1	19	7.22	10	1	171	79	1	67	1	0	1	1	1	1	0	0	0	0	1380
36011066	1	1	33	3	1	1	0	0	0	0	0	27.9	174	1.74	84.8	92	0.53	0.0757	26.8	12	8	8	0	121	73	2	84	0	0	0	0	0	0	0	0	0	0	1825
36011067	1	1	24	3	1	1	1	1	0	0	0	28.2	162	1.62	73.9	92	0.57	0.078	32.3	12	7	9.5	0	121	76	2	100	0	0	0	0	0	0	0	0	0	0	1618
36011068	1	1	63	2	2	2	1	0	0	0	0	22.3	163	1.63	59.6	69	0.42	0.0682	20	9	7.22	8	0	107	54	0	75	0	0	0	0	0	0	0	0	0	0	1431
36011069	1	1	45	3	1	1	1	0	0	0	0	24.1	172	1.72	70.9	82	0.48	0.0749	24.8	10	6.5	7.5	0	129	84	2	70	1	1	0	0	0	0	0	0	0	0	1606
36011071	1	1	73	1	2	2	1	1	0	0	0	22.3	159	1.59	56	76	0.48	0.0761	22.8	10	10	10	0	131	75	2	69	0	0	0	0	0	0	0	0	0	0	1353
36011072	1	1	71	1	2	2	0	1	1	0	1	24.3	163	1.63	64.6	87	0.53	0.0812	28.3	13	7.22	8	1	119	80	1	80	1	0	0	0	1	1	0	0	0	0	1472
36011073	1	1	62	2	2	2	1	1	0	0	0	25.8	163	1.63	68.5	90	0.55	0.0807	30.2	14	7	7	0	131	77	2	86	1	0		0	0	0	0	0	0	0	1528
36011074	1	1	72	2	4	3	0	0	1	0	0	29	162	1.62	76.2	103	0.64	0.0857	31.4	20	6.5	6.5	1	161	82	1	85	1	0	1	0	0	0	0	0	0	0	1638
36011076	1	1	72	2	2	2	0	1	1	0	0	23.2	168	1.68	65	80	0.48	0.0759	26	11	7.22	7.5	1	137	72	1	56	0	0	0	0	0	0	0	0	0	0	1492
36011077	1	1	62	3	4	3	1	1	1	0	0	27.6	169	1.69	78.4	88	0.52	0.0741	24.6	16	7.22	8	1	128	82	1	80	0	0	0	0	0	0	0	0	0	0	1720
36011078	1	1	70	2	2	2	0	1	1	0	0	25.4	170	1.7	72.9	88	0.52	0.0781	28.9	14	7.22	8	1	150	79	1	78	1	0	0	0	0	0	0	0	0	0	1606
36011080	1	1	66	1	2	2	0	1	1	0	0	25.2	167	1.67	70.3	83	0.5	0.0747	26.6	13	9	9	1	143	76	1	58	1	0	0	0	1	1	0	0	0	0	1576
36011081	1	1	71	2	2	2	1	1	0	0	0	25.4	171	1.71	74.2	93	0.54	0.0823	33.4	14	7.22	6.5	0	106	65	0	73	1	0	0	0	0	0	0	0	0	0	1602
36011082	1	1	73	2	2	2	0	1	0	0	0	24.5	164	1.64	65.9	80	0.48	0.0736	27.2	13	8	8	0	128	64	2	68			1		0	0	0	0	0	0	1498
36011083	1	1	55	1	4	3	1	1	0	0	0	29.1	163	1.63	77.3	106	0.65	0.0878	30.1	18	6	6	1	149	91	1		0	0	0	0	0	0	0	0	0	0	1670
36011084	1	1	60	2	2	2	1	1	0	0	0	22.8	163	1.63	60.1	78	0.48	0.0762	19.3	9	7.22	7.5	1	144	84	1	95	0	0	0	0	0	0	0	0	0	0	1444
36011086	1	1	75	3	2	2	0	1	1	0	0	30.3	169	1.69	86.4	104	0.62	0.0826	36.9	23	6	6	1	153	89	1	88	1	0	0	0	1	1	1	0	0	0	1769
36011087	1	1	29	2	4	3	0	0	0	0	0	18.4	155	1.55	44.3	65	0.42	0.0749	24	3	7.22	8	0	115	73	0	98	0	0	0	0	0	0	0	0	0	0	1182
36011088	1	1	52	2	4	3	0	0	0	1	0	28.6	162	1.62	75	89	0.55	0.0743	28.6	17	8	8	0	135	82	2	86	0	0	0	0	0	0	0	0	0	0	1646
36011089	1	1	57	3	1	1	0	1	1	0	0	29.8	157	1.57	73.5	98	0.62	0.0814	30.8	19	8	8	1	136	91	1	69	1	0	0	0	0	0	0	0	0	0	1601
36011090	1	1	70	2	3	3	0	0	0	0	0	24.8	167	1.67	68.8	86	0.51	0.0782	27.7	13	7.22	8	0	117	70	0	67	1	0	1	1	0	0	0	0	0	0	1544
36011091	1	1	67	3	2	2	1	1	1	0	0	26.6	160	1.6	67.6	87	0.54	0.0772	24.4	15	7	7	1	136	78	1	76	1	1	0	0	1	1	0	0	0	0	1540
36011094	1	1	61	2	4	3	1	1	1	0	0	20.3	159	1.59	50.9	75	0.47	0.0799	15.2	6	7.22	6.5	1	122	75	1	72	1	0	0	1	0	0	0	0	0	0	1303
36011095	1	1	34	2	1	1	1	1	0	0	0	28.9	163	1.63	76.8	89	0.55	0.074	25.2	14	11	11	0	116	74	0	95	1	1	1	0	0	0	0	0	0	0	1698
36011096	1	1	33	3	1	1	1	1	0	0	0	32.3	173	1.73	96.7	95	0.55	0.0712	29.7	28	7	7	0	137	69	2	82	1	1	0	0	0	0	0	0	0	0	1995
36011097	1	1	61	1	4	3	1	1	1	0	0	28.3	166	1.66	77.9	97	0.58	0.0808	31.3	17	6	6	1	146	91	1	68	0	0	0	0	0	0	0	0	0	0	1671
36011098	1	1	61	2	2	2	0	1	0	0	0	26.3	175	1.75	80.8	95	0.54	0.0809	28.9	14	6	6	1	144	82	1	72	1	1	1		0	0	0	0	0	0	1738
36011099	1	1	61	1	4	3	1	1	0	0	0	26.7	171	1.71	78.2	97	0.57	0.0831	28	15	7	7	1	141	64	1	65	0	0	0	0	0	0	0	0	0	0	1700
36011100	1	1	77	3	2	2	0	0	0	0	0	20.6	158	1.58	51.1	72	0.46	0.0761	28	9	8	8	0	127	63	2	60	0	0	1	0	0	0	0	0	0	0	1249
36011101	1	1	67	2	2	2	1	1	0	0	0	26.7	160	1.6	68	91	0.57	0.0805	28.7	16	8	8	1	145	80	1	67	1	1	1	0	0	0	0	0	0	0	1523
36011103	1	1	63	2	2	2	1	0	0	0	0	23	162	1.62	60.6	79	0.49	0.0771	29.3	10	7.22	9	0	137	78	2	66	1	0	1		0	0	0	0	0	0	1408
36011104	1	1	67	2	2	2	0	1	0	0	0	22	158	1.58	54.9	83	0.52	0.0839	23.7	9	3	3	0	115	70	0	68		0	0	0	0	0	0	0	0	0	1334
36011105	1	1	86	1	2	2	0	1	1	0	0	24.4	156	1.56	59.3	91	0.58	0.0866	31.3	14	6	6	1	151	82	1	70	0	0	0	0	0	0	0	0	0	0	1366
36011106	1	1	44	2	1	1	0	0	0	0	0	21.7	160	1.6	55.6	82	0.51	0.0832	26.2	7	7	7	1	136	95	1		1	1	0	0	0	0	0	0	0	0	1349
36011107	1	1	67	1	2	2	0	0	1	0	0	17	156	1.56	41.7	62	0.4	0.0756	30.8	2	7	7	1	131	88	1	102	1				1	1	0	0	0	0	1107
36011108	1	1	53	2	1	1	1	1	1	0	0	24.9	162	1.62	65.8	92	0.57	0.0849	27.3	12	6	5.5	1	146	100	1	103	1	0	0	0	0	0	0	0	0	0	1503
36011110	1	1	64	2	2	2	1	1	1	0	0	31.2	168	1.68	87.6	103	0.61	0.08	31.5	22	7.22	8	1	141	91	1	77	0	0	0	0	1	1	0	0	0	0	1824
36011111	1	1	61	2	2	2	1	1	0	0	0	24.7	166	1.66	68.1	84	0.51	0.0771	26.6	12	6	6	0	123	68	2	66	1	0	0	0	0	0	0	0	0	0	1542
36011112	1	1	49	3	4	3	1	1	1	0	0	23.9	167	1.67	66.3	84	0.5	0.0779	22.4	10	8	8	1	125	85	1	88	0	0	0	0	0	0	0	0	0	0	1538
36011114	1	1	61	2	4	3	0	1	0	0	0	27.3	164	1.64	73.5	92	0.56	0.0794	29.4	16	7.22	8	0	137	78	2	72	1	0	1	1	0	0	0	0	0	0	1612
36011115	1	1	70	1	4	3	0	1	1	0	0	25.4	158	1.58	63.3	87	0.55	0.0804	28	14	7.22	5	1	158	87	1		1	0	0	0	1	1	0	0	0	0	1447
36011116	1	1	68	1	2	2	0	1	0	0	0	21.8	160	1.6	55.5	84	0.53	0.0852	28.2	9	7.22	10	0	129	74	2	84	0	0	0	0	0	0	0	0	0	0	1328
36011117	1	1	65	2	4	3	0	1	1	0	0	24.8	158	1.58	62	83	0.53	0.0776	28.9	13	5	5	1	180	90	1	90	1	0	0	0	1	1	1	0	0	0	1427
36011118	1	1	80	1	2	2	0	1	1	0	0	22.8	157	1.57	56.4	73	0.46	0.0724	13	7	7.22	8	1	155	56	1	51	0	0	0	0	1	1	0	0	0	0	1406
36011119	1	1	57	2	2	2	1	0	1	0	0	23.1	168	1.68	65.3	85	0.5	0.0805	23.7	9	9	9	1	132	96	1	98	1	1	0	0	1	1	0	0	0	0	1514
36011120	1	1	57	2	4	3	0	0	0	0	0	25.6	148	1.48	56.1	84	0.57	0.0796	29.2	13	8	8	0	131	68	2	77					0	0	0	0	0	0	1330
36011121	1	1	57	2	4	3	1	1	1	0	0	23.7	168	1.68	66.8	81	0.48	0.0761	29.8	10	10	4.5	1	140	82	1	80	1	0	0	0	1	0	0	0	0	1	1509
36011122	1	1	52	2	4	3	1	1	1	0	1	27.9	164	1.64	74.7	94	0.57	0.0799	26.6	15	7	7	1	161	100	1	79	1	0	0	1	0	0	0	0	0	0	1650
36011123	1	1	53	2	2	2	1	1	1	0	0	30.6	171	1.71	89.8	97	0.57	0.0756	30.1	19	7.22	8	1	159	112	1	94	1	0	0	0	0	0	0	0	0	0	1874
36011124	1	1	61	2	1	1	0	0	0	0	0	26.9	166	1.66	74.5	91	0.55	0.0788	26.8	15	6	7.51	0	116	66	0	74	1	1	0	1	0	0	0	0	0	0	1644
36011125	1	1	61	3	1	1	0	1	1	0	0	19	161	1.61	49.3	76	0.47	0.0841	14.5	4	7	7	1	139	85	1	65	1	1	0	0	1	1	0	0	0	0	1280
36011126	1	1	47	1	4	3	1	0	0	0	0	23.7	163	1.63	63.2	73	0.45	0.0695	18.7	9	1	6	0	119	62	0	98	1	1	1	0	0	0	0	0	0	0	1504
36011127	1	1	45	3	4	3	0	0	0	0	0	23.7	176	1.76	73.6	84	0.48	0.0771	21.8	9	9	9	0	111	74	0	76	1	0	0	1	0	0	0	0	0	0	167
36011128	1	1	69	2	1	1	0	1	0	0	0	23.5	159	1.59	59.4	83	0.52	0.0803	26.2	11	6	6	0	103	63	0	65	0	0	0	0	0	0	0	0	0	0	1393
36011129	1	1	67	2	2	2	1	1	1	0	0	24.8	169	1.69	70.9	98	0.58	0.0883	37.1	13	7.22	6	1	163	98	1	78	0	0	0	0	1	1	0	0	0	0	1535
36011130	1	1	49	3	1	1	1	1	0	0	0	24.8	169	1.69	70.9	88	0.52	0.0795	24.8	11	7	7	0	112	76	0	72	1	0	0	0	0	0	0	0	0	0	1603
36011131	1	1	65	2	2	2	1	1	1	0	0	25.4	164	1.64	68.3	97	0.59	0.088	36.2	14	7.22	6	1	134	76	1	70	1	1	0	0	0	0	0	0	0	0	1497
36011132	1	1	22	3	4	3	0	1	0	0	0	20.4	170	1.7	58.9	67	0.39	0.0684	10.5	4	8.5	8.5	0	125	69	2	73	0	0	0	0	0	0	0	0	0	0	1482
36011133	1	1	70	3	2	2	0	1	0	0	0	24.5	169	1.69	69.7	84	0.5	0.0765	22.9	12	4	4	0	131	81	2	76	0	1	0	0	0	0	0	0	0	0	1587
36011134	1	1	44	2	1	1	0	1	0	0	0	19.4	158	1.58	48.4	67	0.42	0.0738	11.8	4	6	6	0	118	67	0		0	0	0	0	0	0	0	0	0	0	1279
36011136	1	1	66	2	2	2	0	1	1	0	0	25.9	165	1.65	70.8	85	0.52	0.0759	24	14	6.5	6.5	1	133	86	1	87	1		1		0	0	0	0	0	0	1598
36011137	1	1	70	3	4	3	1	1	1	0	0	24.3	166	1.66	66.8	90	0.54	0.0828	28.6	12	7	7	1	132	76	1	82	1	1	0	0	0	0	0	0	0	0	1507
36011138	1	1	81	2	2	2	0	1	0	0	0	28.6	159	1.59	72.7	96	0.6	0.0812	31.8	21	7.22	5.5	0	128	76	2	71	1	0	0	1	0	0	0	0	0	0	1576
36011139	1	1	57	1	4	3	1	1	0	0	0	22.8	162	1.62	59.5	76	0.47	0.0743	21.9	9	7	7	0	99	64	0	64	1				0	0	0	0	0	0	1423
36011140	1	1	74	2	2	2	1	0	1	0	0	28.9	165	1.65	78.9	95	0.58	0.0784	32.5	20	8	8	1	154	83	1	76	1	0	0	0	1	1	0	0	0	0	1675
36011141	1	1	73	3	2	2	0	1	0	0	0	20.8	151	1.51	47.6	74	0.49	0.0798	30.2	8	7	7	0	132	63	2	71	0	1	1	0	0	0	0	0	0	0	1189
36011142	1	1	72	2	2	2	1	1	0	0	0	19.1	169	1.69	54.4	69	0.41	0.0746	25	5	6	6	0	133	67	2	64					0	0	0	0	0	0	1326
36011143	1	1	65	2	2	2	1	1	1	0	0	22.1	166	1.66	60.8	80	0.48	0.0785	26	9	7	7	1	124	70	1	77	1	0	0	0	1	1	0	0	0	0	1426
36011145	1	1	67	1	2	2	1	0	1	0	0	23	169	1.69	65.8	80	0.48	0.0765	23.6	10	7.22	8	1	138	84	1	67	1	0	0	0	1	1	0	0	0	0	1519
36011146	1	1	52	2	4	3	1	1	0	0	0	23.7	165	1.65	64.3	77	0.47	0.0727	24.1	10	7.22	10	0	119	76	0	86	0	0	0	0	0	0	0	0	0	0	1496
36011147	1	1	63	3	2	2	1	1	0	0	1	21.2	168	1.68	59.6	78	0.46	0.0786	26.4	8	9	9	0	127	88	2	81		0	0	0	0	0	0	0	0	0	1408
36011148	1	1	79	1	2	2	1	0	1	0	0	28.2	161	1.61	73	87	0.54	0.0738	32	20	6	6	1	156	71	1	51	0	0	0	0	1	0	0	0	0	1	1581
36011149	1	1	61	2	2	2	0	0	0	0	0	23.1	167	1.67	64.3	78	0.47	0.0744	26.8	10	5	5	0	127	73	2	73	1	0	0	0	0	0	0	0	0	0	1481
36011150	1	1	56	2	2	2	1	1	0	0	0	28.5	158	1.58	71.4	91	0.57	0.0774	25.9	7	5	5	1	141	92	1	84		0	0	1	0	0	0	0	0	0	1596
36011152	1	1	21	2	4	3	0	1	0	0	0	17.2	169	1.69	49.3	63	0.37	0.0726	8.6	1	8	8	0	117	75	0	110	1	0	0	0	0	0	0	0	0	0	1324
36011153	1	1	61	2	2	2	1	1	1	0	0	24.3	169	1.69	69.4	88	0.52	0.0809	27.3	11	5	5	1	148	78	1	92	1	0	0	0	1	1	0	0	0	0	1561
36011154	1	1	66	2	2	2	0	1	0	0	0	18.6	155	1.55	44.5	62	0.4	0.0712	12.3	3	7.22	7	0	116	79	0	97	1	0	0	0	0	0	0	0	0	0	1199
36011155	1	1	64	2	2	2	1	0	0	0	0	26.4	165	1.65	71.5	81	0.49	0.071	27	15	6	7	1	152	97	1	74	1	0	0	0	0	0	0	0	0	0	1593
36011156	1	1	58	2	1	1	0	1	0	0	0	25.6	159	1.59	64.8	83	0.52	0.0758	26.7	13	7.22	8	0	119	76	0	69	0	0	0	0	0	0	0	0	0	0	1458
36011157	1	1	28	2	1	1	1	0	0	0	0	18.5	171	1.71	53.8	65	0.38	0.0714	11.8	2	10	10	0	110	66	0	73	0	0	0	0	0	0	0	0	0	0	1387
36011158	1	1	23	2	1	1	1	1	0	0	0	21.8	172	1.72	64.8	64	0.37	0.0629	15.2	5	9	9	0	132	72	2	80	0	0	0	0	0	0	0	0	0	0	1562
36011159	1	1	35	2	1	1	0	0	0	0	0	22.7	164	1.64	60.8	81	0.49	0.0789	23.6	7	8	10	0	126	79	2	74	1	0	0	0	0	0	0	0	0	0	1447
36011160	1	1	26	2	1	1	1	1	0	0	0	21	172	1.72	62.4	74	0.43	0.0741	19.2	5	12	12	0	130	72	2	90	0	0	0	0	0	0	0	0	0	0	1503
36011161	1	1	39	2	1	1	0	1	0	0	0	21.2	162	1.62	55.5	70	0.43	0.0721	22	6	7	7.5	0	124	67	2	79	1	0	0	0	0	0	0	0	0	0	1366
36011162	1	1	69	3	2	2	0	0	1	0	0	27.1	157	1.57	67.2	83	0.53	0.0733	28.6	17	9	9	1	147	82	1	70	1	0	0	0	1	1	0	0	0	0	1509
36011164	1	1	63	2	2	2	0	0	1	0	0	26.4	166	1.66	72.7	89	0.53	0.0775	27.1	15	7.22	6	1	133	71	1	76	0	0	0	0	0	0	0	0	0	0	1613
36011168	1	1	72	3	2	2	0	1	1	0	0	23.5	165	1.65	64	75	0.45	0.071	22.2	11	7.22	8	1	144	67	1	62	1	0	1	1	1	1	0	0	1	0	1494
36011169	1	1	64	2	2	2	0	0	0	0	0	24.5	168	1.68	69.6	82	0.49	0.0754	28.9	12	6	6	0	121	80	2	72	0	0	0	0	0	0	0	0	0	0	1554
36011170	1	1	42	1	4	3	1	1	0	0	0	20.9	163	1.63	55.6	70	0.43	0.0725	20	6	9.5	9.5	0	108	65	0	59	1	0	0	0	0	0	0	0	0	0	1375
36011171	1	1	64	2	2	2	0	1	1	0	0	26.3	170	1.7	76.1	94	0.55	0.0813	32	5	7	8	1	152	88	1	90	1	0	0	0	0	0	0	0	0	0	1641
36011172	1	1	62	2	1	1	0	0	0	0	0	23.1	158	1.58	57.4	82	0.52	0.0807	34.6	10	8	8	0	122	81	2	77	1	0	0	0	0	0	0	0	0	0	1336
36011173	1	1	82	2	2	2	0	1	1	0	0	28.8	167	1.67	79.8	96	0.58	0.0794	35.7	21	7.22	10.5	1	116	63	1	78	1	0	0	0	1	1	1	0	0	0	1667
36011174	1	1	74	3	2	2	1	1	1	1	0	17.2	163	1.63	45.7	92	0.56	0.108	29.3	19	8	8	1	122	73	1	66	1	0	1	0	1	1	0	0	0	0	1641
36011175	1	1	32	1	4	3	0	0	0	0	0	24.3	168	1.68	68.4	84	0.5	0.0769	20.4	8	7.22	10	0	125	78	2	72	0	0	0	0	0	0	0	0	0	0	1591
36011176	1	1	44	2	4	3	1	0	0	0	0	28.9	162	1.62	75.9	89	0.55	0.0738	27.2	16	7.22	7	0	117	77	0	69	1	0	0	1	0	0	0	0	0	0	1667
36011177	1	1	60	2	1	1	1	0	0	0	0	26.8	170	1.7	77.3	93	0.55	0.0799	31	15	6	6	1	146	82	1	73	0	0	0	0	1	0	1	0	0	0	1667
36011178	1	1	58	1	4	3	1	1	0	0	0	27.3	160	1.6	69.9	94	0.59	0.0821	28.1	16	6	6	0	120	80	2	98	1	0	0	0	0	0	0	0	0	0	156
36011179	1	1	64	2	2	2	1	1	0	0	0	19.2	165	1.65	52.4	68	0.41	0.0742	18.9	5	7.22	8	0	124	86	2	99	1	1	0	0	0	0	0	0	0	0	1318
36011180	1	1	63	2	2	2	1	0	0	0	0	19.5	170	1.7	56	76	0.45	0.0807	30.5	5	10	10	0	131	86	2	70	0	0	0	0	0	0	0	0	0	0	1338
36011181	1	1	67	2	2	2	1	1	1	0	0	19.8	170	1.7	57.2	77	0.45	0.0808	22.2	6	6	6	1	151	97	1	84	0	0	0	0	1	1	0	0	0	0	1385
36011182	1	1	70	2	1	1	0	1	1	0	0	24.9	156	1.56	61	81	0.52	0.0761	24.3	14	6	7	1	141	84	1	74	1	1	0	0	0	0	0	0	0	0	1460
36011184	1	1	76	2	2	2	0	1	1	0	0	21.6	157	1.57	53	81	0.52	0.0836	25	9	6	6	1	148	72	1	83	0	0	0	0	0	0	0	0	0	0	1305
36011185	1	1	63	2	2	2	1	0	0	0	0	27.8	165	1.65	75.2	98	0.59	0.0831	30	17	7	7	1	143	89	1	94	0	0	0	0	0	0	0	0	0	0	1634
36011186	1	1	31	2	4	3	0	0	0	0	0	25.5	171	1.71	74.3	92	0.54	0.081	22.3	9	8	8	0	132	84	2	78	0	0	0	0	0	0	0	0	0	0	1681
36011187	1	1	63	2	2	2	1	1	1	0	1	27.2	161	1.61	70.5	94	0.58	0.0817	27	16	7.22	7	1	149	96	1	76	1	1	1	0	0	0	0	0	0	0	1574
36011188	1	1	56	2	1	1	0	1	0	0	0	19.9	167	1.67	55.6	76	0.45	0.0798	21.8	5	7	6.5	0	121	75	2	78	0	1	0	0	0	0	0	0	0	0	1364
36011189	1	1	57	2	2	2		1	1	0	0	28.2	164	1.64	75.7	89	0.54	0.0747	30.1	17	8.5	8.5	1	159	111	1	68	1	0	0	0	0	0	0	0	0	0	1644
36011190	1	1	63	2	2	2	1	1	0	0	0	21	170	1.7	60.6	84	0.5	0.0848	25	7	7.5	7.5	0	110	61	0	65	0	0	0	0	0	0	0	0	0	0	1430
36011191	1	1	63	2	2	2	1	0	0	0	0	26.8	163	1.63	71.4	81	0.5	0.0711	25.9	15	7.22	6	0	136	61	2	85	1	0	0	0	0	0	0	0	0	0	1597
36011192	1	1	31	3	4	3	0	0	0	0	0	30	176	1.76	93.5	104	0.59	0.081	30.2	15	7.22	7	0	129	88	2	77	0	0	0	0	0	0	0	0	0	0	1941
36011193	1	1	49	1	1	1	0	1	0	0	0	22.4	165	1.65	60.9	83	0.5	0.0809	22.7	8	8	8	0	127	75	2	63	1	0	1	0	0	0	0	0	0	0	1448
36011194	1	1	66	2	2	2	0	0	1	0	0	29.1	166	1.66	80.3	102	0.62	0.0839	30.7	19	7.22	7.51	1	175	94	1	70	1	0	0	0	1	1	0	0	0	1	1712
36011195	1	1	59	2	2	2	0	1	0	0	0	24.2	170	1.7	70	91	0.54	0.0837	29	11	7.22	9	0	124	79	2	82	0	0	0	0	0	0	0	0	0	0	156
36011196	1	1	67	2	2	2	0	1	1	0	0	24.5	172	1.72	72.1	86	0.5	0.078	30	12	7.22	5	1	138	73	1	93	1		0	0	0	0	0	0	0	0	1588
36011197	1	1	69	2	2	2	0	1	1	0	0	23	156	1.56	55.9	83	0.53	0.0818	31.7	6	7.22	6.5	1	173	78	1	64	0	0	0	0	0	0	0	0	0	0	1199
36011198	1	1	69	2	2	2	0	1	0	0	0	24.7	160	1.6	63.3	81	0.51	0.0757	25	12	7.22	6	0	133	69	2	68	0	0	0	0	0	0	0	0	0	0	1462
36011199	1	1	51	2	4	3	1	1	0	0	0	29.9	167	1.67	83.3	94	0.56	0.0756	29	18	7.5	10	0	121	76	2	76	1	1			0	0	0	0	0	0	1774
36011201	1	1	67	2	2	2	0	0	0	0	0	24.2	160	1.6	62.2	77	0.48	0.0728	24	11	6	6	0	120	68	2	58	0	0	0	0	1	0	1	0	0	0	1452
36011202	1	1	59	2	1	1	0	1	0	0	0	22.5	173	1.73	67.4	84	0.48	0.0797	23.2	9	7.22	8	0	118	64	0	70	1	1	1	1	0	0	0	0	0	0	1552
36011203	1	1	68	2	2	2	0	1	1	0	1	25.9	169	1.69	73.6	84	0.5	0.0739	27.5	15	7	7	1	136	84	1	73	1	0	0	0	1	1	0	0	0	0	1625
36011204	1	1	64	1	2	2	1	1	0	0	0	23.6	158	1.58	59	76	0.48	0.0739	23	11	9	9	1	141	73	1	62					0	0	0	0	0	0	1405
36011205	1	1	48	2	1	1	0	1	0	0	0	23.7	161	1.61	61.7	83	0.51	0.0792	25.5	9	8	8	1	169	106	1	72	0	0	0	0	0	0	0	0	0	0	1447
36011206	1	1	63	1	2	2	1	0	0	0	0	24.6	161	1.61	63.8	79	0.49	0.0735	25.8	12	8	8	0	126	79	2	76	1				0	0	0	0	0	0	1473
36011207	1	1	68	2	2	2	0	0	0	0	0	25.1	165	1.65	68.7	88	0.53	0.0801	29.3	13	5	5	1	166	81	1	70	1				0	0	0	0	0	0	1534
36011208	1	1	60	2	1	1	1	1	1	0	0	23.3	173	1.73	70	81	0.47	0.075	24.5	9	9	9	1	126	81	1	76	1	0	1	1	1	1	0	0	0	0	1588
36011209	1	1	25	2	1	1	0	0	0	0	0	23.1	156	1.56	55.9	76	0.49	0.075	16.9	7	8	6	0	111	68	0	86	0	0	0	0	0	0	0	0	0	0	1394
36011210	1	1	58	2	1	1	0	1	0	0	0	23	163	1.63	61	84	0.52	0.0814	25.2	10	7	8	0	126	79	2	81	1	1	1	0	0	0	0	0	0	0	1439
36011211	1	1	58	2	1	1	1	1	0	0	0	24.8	162	1.62	65.3	89	0.55	0.0825	29.5	12	8	8	0	134	78	2	62	1	0	0	0	0	0	0	0	0	0	1483
36011212	1	1	58	2	1	1	0	1	1	0	0	24.2	175	1.75	74.2	88	0.5	0.0791	23.9	10	6	6	1	137	91	1	75	1	0	0	0	0	0	0	0	0	0	1662
36011213	1	1	57	2	4	3	1	1	0	0	0	22.1	162	1.62	58.1	78	0.48	0.0774	26.8	9	8.5	8.5	1	158	101	1	91	1	1	1	1	0	0	0	0	0	0	1381
36011214	1	1	84		2	2	0	0	1	0	1	21.5	154	1.54	51.1	88	0.57	0.0917	32.3	9	11	11	1	136	86	1	115	1	0	0	0	1	1	0	0	0	0	1234
36011215	1	1	66	3			0	1	1	0	0	21.7	156	1.56	53	80	0.51	0.0824	26.1	8	7.22	7	1	142	92	1	100	1	0	1	0	1	1	1	0	1	0	1306
36011216	1	1	67	2	2	2	1	1	0	0	0	17.6	156	1.56	42.9	61	0.39	0.0718	18.1	3	7.22	6.5	1	152	78	1	83	1	0	0	0	0	0	0	0	0	0	1156
36011217	1	1	71	2	2	2	0	0	1	1	0	20.6	159	1.59	51.7	77	0.48	0.0812	27	7	7.22	10	1	116	61	1	61		0	0	0	1	1	0	0	0	0	1270
36011218	1	1	29	3	1	1	0	0	0	0	0	18.4	158	1.58	45.9	64	0.41	0.0734	12.7	3	8	8	0	121	71	2	80	1	0	0	0	0	0	0	0	0	0	1242
36011220	1	1	58	1	2	2	0	0	1	0	0	27.9	170	1.7	80.5	103	0.61	0.0861	28.7	16	6	6	1	170	98	1	96	0	0	0	0	0	0	0	0	0	0	1733
36011221	1	1	25	2	1	1	1	1	0	0	0	23.5	166	1.66	64.7	78	0.47	0.0734	19	7	10	12	0	130	72	2	76	0	0	0	0	0	0	0	0	0	0	1537
36011224	1	1	49	2	1	1	0	0	0	0	0	22	168	1.68	61.9	78	0.46	0.0767	21.3	7	7	9	0	129	88	2	65	0	0	0	0	0	0	0	0	0	0	1472
36011225	1	1	57	2	4	3	0	0	0	0	0	20.7	162	1.62	54.4	78	0.48	0.0814	18.1	8	7.22	4	0	133	82	2	90	1	0	0	0	0	0	0	0	0	0	1405
36011226	1	1	50	2	2	2	0	0	0	0	0	20.2	160	1.6	51.4	62	0.39	0.0658	25.8	2	8	8	0	128	69	2	88	0	0	0	0	0	0	0	0	0	0	1156
36011227	1	1	64	2	2	2	1	1	0	0	1	20.6	173	1.73	61.6	78	0.45	0.0791	22.3	6	7.22	8	0	108	77	0	86	1	1	0	0	0	0	0	0	0	0	1460
36011228	1	1	62	2	2	2	0	1	1	0	0	24.8	165	1.65	67.1	86	0.52	0.0787	26.5	12	7.22	5	1	117	68	1	87	1	0	0	1	1	0	1	0	0	0	1525
36011229	1	1	53	2	1	1	0	1	0	0	0	25.7	169	1.69	73	93	0.55	0.0818	26.4	12	6.5	6.5	0	127	69	2	78	1	0	0	0	0	0	0	0	0	0	1627
36011230	1	1	46	2	4	3	1	1	0	0	0	22.5	168	1.68	63.5	86	0.51	0.0833	21.7	8	7.22	6	0	116	73	0	71	0	0	0	0	0	0	0	0	0	0	1494
36011231	1	1	79	1	2	2	0	0	1	0	0	26.2	155	1.55	62.9	88	0.57	0.0804	28.9	16	8	8	1	169	94	1	96	1	0	0	0	1	1	0	0	0	0	1433
36011232	1	1	67	2	2	2	1	1	0	0	0	27.2	152	1.52	62.5	87	0.57	0.0779	23.8	12	7.22	5	0	139	81	2	61	0	0	0	0	0	0	0	0	0	0	1460
36011233	1	1	61	2	1	1	0	0	0	0	0	29.9	164	1.64	80.7	83	0.51	0.0676	29.9	20	8	8	0	124	67	2	70	1	0	1	0	0	0	0	0	0	0	1724
36011234	1	1	64	1	4	3	1	0	0	0	0	21.3	161	1.61	55.2	103	0.64	0.1053	29.7	19	7.22	7	0	121	81	2	88	1	1	1		0	0	0	0	0	0	1634
36011235	1	1	81	2	2	2	0	0	0	0	0	20.2	159	1.59	51.3	87	0.55	0.0931	28.9	7	7	8	0	116	58	0	82	0	0	0	0	0	0	0	0	0	0	1553
36011236	1	1	45	2	1	1	1	1	1	0	0	25.7	167	1.67	72.1	88	0.53	0.0784	25.1	12	8	8	1	123	79	1	76	1	1	1		0	0	0	0	0	0	1621
36011237	1	1	54	2	4	3	0	0	1	0	0	23.4	162	1.62	61.4	96	0.59	0.0924	27	13	10	10	1	140	95	1	92	1	0	1	0	1	0	1	0	1	0	1550
36011238	1	1	60	2	1	1	1	1	0	0	0	20.4	170	1.7	58.9	84	0.49	0.0858	28.9	6	6	6	0	113	72	0	75	1	0	0	1	0	0	0	0	0	0	1388
36011239	1	1	68	2	2	2	0	0	0	0	0	26.9	178	1.78	58.2	104	0.58	0.0868	32.6	16	8	8	0	119	82	2	82	0	0	0	0	0	0	0	0	0	0	1777
36011240	1	1	64	2	2	2	1	0	0	0	0	19	157	1.57	71.6	64	0.41	0.0718	23	5	6	6	0	109	55	0	74	0	0	0	0	0	0	0	0	0	0	1205
36011241	1	1	32	2	4	3	0	0	0	0	0	27.8	164	1.64	33	102	0.62	0.0864	33.3	8	8	8	0	109	70	0	109	0	0	0	0	0	0	0	0	0	0	1498
36011242	1	1	40	2	1	1	0	0	0	0	0	20.4	167	1.67	65.1	71	0.42	0.0734	19.7	5	8	8	0	122	76	2	72	0	0	0	0	0	0	0	0	0	0	1399
36011244	1	1	65	1	4	3	1	0	0	0	0	27.9	162	1.62	62.6	97	0.6	0.0829	30.4	18	7	7	0	132	86	2	75	0	0	0	0	0	0	0	0	0	0	1607
36011245	1	1	64	1			1	0	0	0	0	24.1	163	1.63	62.6	81	0.5	0.0764	25.7	11	6	6	0	124	74	2	78	1	0	1	0	0	0	0	0	0	0	1481
36011247	1	1	49	2	4	3	1	1	0	0	0	29	166	1.66	62.3	90	0.54	0.074	26.8	17	8.5	8.5	1	148	91	1	85	1	1	1	1	0	0	0	0	0	0	1736
36011248	1	1	56	2	1	1	1	1	0	0	0	22	166	1.66	62.3	83	0.5	0.0822	27.2	8	7	7	1	147	90	1	72	1	0	1	0	0	0	0	0	0	0	1421
36011249	1	1	80	1	2	2	0	1	0	0	0	22.5	160	1.6	58.6	80	0.5	0.0796	27.4	11	6	6	0	131	89	2	100	0	0	0	0	0	0	0	0	0	0	1355
36011250	1	1	51	2	1	1	0	0	0	0	0	20.4	174	1.74	61.6	78	0.45	0.0791	19.3	5	7	7	0	104	67	0	70	1	0	0	0	0	0	0	0	0	0	1479
36011251	1	1	36	2	1	1	0	1	0	0	0	24.3	164	1.64	65.3	85	0.52	0.0791	28	10	9	9	0	117	78	0	84	0	0	0	0	0	0	0	0	0	0	1496
36011252	1	1	43	2	1	1	1	1	1	0	0	25.7	171	1.71	75.5	84	0.49	0.0734	21.5	11	10	12	1	129	82	1	82	1	0	0	0	1	1	0	0	0	0	1702
36011253	1	1	43	2	1	1	0	0	0	0	0	22.8	167	1.67	63.7	79	0.47	0.0759	23.8	8	8	8	0	110	73	0	71	0	0	1	0	0	0	0	0	0	0	1493
36011254	1	1	24	3	4	3	0	1	0	0	0	19.7	182	1.82	65	70	0.39	0.0713	10.7	3	6.5	6.5	0	113	77	0	95	1	0	0	0	0	0	0	0	0	0	1592
36011255	1	1	80	2	4	3	1	0	1	0	1	18.8	165	1.65	51.1	67	0.41	0.0739	21.7	4	7	7	1	167	94	1	82					0	0	0	0	0	0	1283
36011256	1	1	48	2	4	3	1	0	0	0	0	22.8	177	1.77	71.5	83	0.47	0.078	22.6	8	7	7	0	116	75	0	72	1	1	1	0	0	0	0	0	0	0	1629
36011257	1	1	62	3	2	2	1	1	1	0	0	25.6	163	1.63	68	84	0.52	0.076	27.5	14	7.5	7.5	1	137	84	1	69	1	1	0	0	1	0	0	0	0	1	1541
36011259	1	1	72	2	2	2	0	0	0	0	0	24.3	162	1.62	63.8	85	0.53	0.0798	28.7	12	7.23	7.5	0	120	69	2	65	1	1	0	0	0	0	0	0	0	0	1456
36011260	1	1	23	3	1	1	0	1	0	0	0	23.4	170	1.7	68	81	0.48	0.076	28.2	7	9	10	0	113	67	0	75	0	0	0	0	0	0	0	0	0	0	1554
36011261	1	1	43	2	4	3	0	0		0	0	22.7	163	1.63	60.6	79	0.49	0.0776	20.1	8	7.23	7	0	116	72	0	92	0	0	0	0	0	0	0	0	0	0	1456
36011262	1	1	45	3	1	1	0	0	0	0	0	20.6	158	1.58	51.8	77	0.49	0.0817	31	6	7.23	9	0	111	72	0	83	0	0	0	0	0	0	0	0	0	0	1273
36011263	1	1	64	3	2	2	1	1	0	0	0	26.4	174	1.74	80.3	96	0.55	0.0817	27.5	15	7.23	8	0	138	76	2	72	0	0	0	0	0	0	0	0	0	0	1738
36011264	1	1	59	2	2	2	0	1	0	0	0	26	174	1.74	79	89	0.51	0.0771	27.2	13	6.5	7.51	0	121	75	2	64	1	0	1	0	0	0	0	0	0	0	172
36011265	1	1	68	1	2	2	0	0	0	0	0	27.4	162	1.62	72.3	90	0.55	0.0777	36.3	11	9	9	0	120	74	2	74	0	0	0	0	0	0	0	0	0	0	1430
36011266	1	1	59	1	2	2	0	1	0	0	0	23.1	168	1.68	65.2	86	0.51	0.0817	26.4	10	7.23	8.5	1	144	88	1	84	0	0	0	0	0	0	0	0	0	0	1499
36011267	1	1	33	3	1	1	1	0	0	0	0	24	169	1.69	68.1	82	0.49	0.076	25.5	8	8	9	0	112	75	0	66	0	0	0	0	0	0	0	0	0	0	1561
36011268	1	1	53	2	1	1	1	1	0	0	0	19	169	1.69	54.2	69	0.41	0.0748	15	4	8	8	0	113	68	0	58		0	0	0	0	0	0	0	0	0	1369
36011269	1	1	55	2	2	2	1	1	0	0	0	28	168	1.68	79.1	94	0.56	0.0783	31.2	16	6.5	6.5	1	149	82	1	79	1	1	0	1	0	0	0	0	0	0	1695
36011270	1	1	49	2	1	1	0	1	0	0	0	24.2	165	1.65	65.8	84	0.51	0.0782	25.2	10	8	8	1	145	93	1	80	0	0	0	0	0	0	0	0	0	0	1516
36011271	1	1	49	2	1	1	0	0	0	0	0	27.4	169	1.69	78.5	95	0.56	0.0807	31	15	5	5	0	116	75	0	70	0	0	0	0	0	0	0	0	0	0	1289
36011272	1	1	72	1	2	2	0	0	0	0	0	26.6	164	1.64	71.5	90	0.55	0.079	31.5	16	7.23	8	1	155	78	1	64	0	0	0	0	0	0	0	0	0	0	1565
36011273	1	1	53	2	4	3	1	1	0	0	0	21.5	171	1.71	62.9	74	0.43	0.0729	20.9	6	7.23	5.5	0	104	66	0	87	0	0	0	0	0	0	0	0	0	0	1491
36011274	1	1	65	2	2	2	0	0	0	0	0	27.9	162	1.62	73.7	90	0.55	0.0766	33.6	18	7	7	0	134	64	2	60	0	1	0	0	0	0	0	0	0	0	1589
36011275	1	1	78	1	2	2	1	1	1	0	0	30.6	160	1.6	78.4	103	0.64	0.0831	33.6	24	7.23	5	1	133	73	1	76	1		0	0	0	0	0	0	0	0	1655
36011276	1	1	39	3	1	1	1	1	0	0	0	20.8	165	1.65	56.6	76	0.46	0.0781	22.8	5	5	6	0	114	72	0	68	0	0	0	0	0	0	0	0	0	0	1383
36011277	1	1	52	2	1	1	1	0	0	0	0	21.9	170	1.7	62.9	76	0.45	0.0743	23	8	7	12	0	117	75	0	92	1	0	0	0	0	0	0	0	0	0	1478
36011280	1	1	69	2	2	2	1	0	1	0	0	22.1	170	1.7	63.5	81	0.48	0.0787	25.2	9	7	7	1	137	85	1	64	0	0	0	0	1	1	0	0	0	0	1474
36011281	1	1	37	3	4	3	1	0	0	0	0	31.7	170	1.7	91.3	105	0.62	0.0802	32	18	8	8	0	130	86	2	94	1	1	0	0	0	0	0	0	0	0	1888
36011282	1	1	37	2	1	1	1	1	0	0	0	19.7	178	1.78	62.5	78	0.44	0.08	26	4	8.5	8.5	0	97	64	0	90		0	0	0	0	0	0	0	0	0	1474
36011283	1	1	55	2	1	1	1	1	0	0	0	24	169	1.69	68.7	82	0.49	0.0759	28	11	8	8	0	115	74	0	80	0	0	0	0	0	0	0	0	0	0	1546
36011284	1	1	56	1	1	1	0	0	1	0	0	28.3	161	1.61	73.5	91	0.57	0.0774	30.5	17	6	6	1	143	93	1	90	0	0	0	0	1	1	1	0	0	0	1606
36011285	1	1	35	2	4	3	0	0	0	0	0	22.1	166	1.66	60.7	77	0.47	0.0761	31	7	10	10	0	131	82	2	68	1	0	0	0	0	0	0	0	0	0	1419
36011286	1	1	21	3	3	3	0	1	0	0	0	21.9	169	1.69	62.5	75	0.44	0.0739	19.2	5	7.23	7	0	127	75	2	68	0	0	0	0	0	0	0	0	0	0	1504
36011287	1	1	78	3	3	3	0	0	0	0	0	24.3	167	1.67	68.2	84	0.5	0.0777	30.1	13	7	7.51	0	136	64	2	60	0	0	0	0	0	0	0	0	0	0	1520
36011288	1	1	22	3	3	3	0	1	0	0	0	18	197	1.97	69.7	71	0.36	0.0738	18.3	6	7.23	7	0	119	70	0	77	0	0	0	0	0	0	0	0	0	0	1632
36011290	1	1	21	3	3	3	1	0	0	0	0	38.1	161	1.61	98.3	102	0.64	0.0713	32.6	23	8.5	8.5	0	139	78	2	68	0	0	0	0	0	0	0	0	0	0	1992
36011291	1	1	31	3	3	3	0	0	0	0	0	27	166	1.66	74.4	93	0.56	0.0804	30.3	12	7	10	0	120	82	2	73	0	0	0	0	1	1	1	0	0	0	1635
36011294	1	1	20	3	3	3	0	1	0	0	0	21.8	159	1.59	55	70	0.44	0.0708	28	5	8.5	10	0	128	76	2	84	1	0	0	0	0	0	0	0	0	0	1344
36011295	1	1	21	3	3	3	0	1	0	0	0	22	173	1.73	65.7	74	0.43	0.0714	22.1	5	8.5	9	0	124	69	2	82	0	0	0	0	0	0	0	0	0	0	1547
36011296	1	1	22	2	3	3	0	1	0	0	0	17.3	166	1.66	47.7	61	0.37	0.0709	11.1	1	8	8	0	111	65	0	70	0	0	0	0	0	0	0	0	0	0	1286
36011300	1	1	22	3	3	3	1	1	0	0	0	19	166	1.66	52.3	68	0.41	0.0744	18	3	7	7	0	114	73	0	88	0	0	0	0	0	0	0	0	0	0	1340
36011301	1	1	20	2	3	3	0	1	0	0	0	18.2	159	1.59	45.9	64	0.4	0.0728	12.6	2	7.23	8	0	116	68	0	90	0	0	0	0	0	0	0	0	0	0	1247
36011302	1	1	22	3	3	3	0	0	0	0	0	20.5	168	1.68	57.6	68	0.4	0.0697	12.8	4	8	10	0	121	64	2	69	0	0	0	0	0	0	0	0	0	0	1449
36011303	1	1	21	3	3	3	0	1	0	0	0	22.1	161	1.61	57	71	0.44	0.0712	15.8	5	7.5	10	0	106	62	0	67	0	0	0	0	0	0	0	0	0	0	1422
36011304	1	1	64	2	2	2	0	0	0	0	0	28.2	168	1.68	79.5	102	0.61	0.0849	34.2	21	8	8	0	125	74	2	70	0	0	0	0	0	0	0	0	0	0	1675
36011305	1	1	20	3	3	3	0	0	0	0	0	23	178	1.78	72.6	77	0.43	0.0714	17.2	6	6	10	0	132	63	2	73	0	1	0	0	0	0	0	0	0	0	1688
36011306	1	1	23	3	1	1	0	1	0	0	0	24.5	173	1.73	73.2	81	0.47	0.0732	22.1	8	8	8	0	135	80	2	77	0	0	0	0	0	0	0	0	0	0	1667
36011307	1	1	64	3	1	1	0	1	1	0	0	26.1	165	1.65	70.8	95	0.58	0.0842	29.6	14	6.5	7	1	116	68	1	70	1	1	0	0	0	0	0	0	0	0	1568
36011308	1	1	59	2	1	1	0	1	0	0	0	25.8	169	1.69	73.8	93	0.55	0.0823	25.5	13	5	7	0	133	85	2	70	0	1	0	0	0	0	0	0	0	0	1643
36011309	1	1	76	3	2	2	0	0	1	0	0	29.8	161	1.61	77.7	95	0.59	0.0782	32.5	22	8	7	1	150	84	1	69	1	0	1	0	1	1	0	0	0	0	1653
36011310	1	1	63	3	2	2	1	1	1	0	0	26.9	159	1.59	68.1	89	0.56	0.0786	30.1	16	7	7	1	130	71	1	68	0	0	0	0	0	0	0	0	0	0	1517
36011311	1	1	68	3	2	2	1	1	0	0	0	16.6	174	1.74	50.3	69	0.39	0.08	21.2	4	7.5	7.5	0	116	69	0	73					0	0	0	0	0	0	1377
36011312	1	1	70	3	2	2	0	0	0	0	0	25.1	158	1.58	62.7	86	0.54	0.0798	29.4	14.1	7	7	0	138	80	2	61	0	0	1	0	1	1	0	0	0	0	1432
36011313	1	1	61	2	4	3	1	0	0	0	0	25.4	161	1.61	66.1	80	0.5	0.0731	29.3	14	7.23	4	0	125	70	2	71	0	0	0	1	0	0	0	0	0	0	1493
36011314	1	1	61	2	2	2	1	1	1	0	0	20.6	169	1.69	58.8	72	0.43	0.074	17.5	6	7	8	1	169	79	1		1	0	1	0	1	1	0	0	0	0	1430
36011315	1	1	73	2	4	3	0	0	0	0	0	29.9	164	1.64	80.2	96	0.58	0.0777	32.7	22	8	8	1	157	77	1		0	0	0	0	0	0	0	0	0	0	1693
36011317	1	1	51	2	4	3	1	1	0	0	0	25.9	169	1.69	74.2	86	0.51	0.0756	29	13	3	3	1	140	92	1	78	0	0	0	0	0	0	0	0	0	0	1632
36011320	1	1	27	3	1	1	1	0	0	0	0	26.7	167	1.67	74.7	100	0.6	0.087	28	22	6	10	0	116	80	2	100	0	0	0	0	0	0	0	0	0	0	2180
36011321	1	1	32	3	1	1	0	0	0	0	0	32	182	1.82	106.4	101	0.56	0.0744	31.4	17	8	10	0	118	75	0	101	0	0	0	0	0	0	0	0	0	0	2139
36011322	1	1	39	2	1	1	1	0	0	0	0	19.6	170	1.7	56.4	72	0.42	0.0762	18.7	4	7	7	0	131	81	2	64	1	0	0	0	0	0	0	0	0	0	1398
36011323	1	1	79	1	2	2	1	1	0	0	0	23.9	164	1.64	64.2	83	0.51	0.0783	23.8	11	8	8	0	124	67	2	81	0	0	1	0	0	0	0	0	0	0	1485
36011324	1	1	66	1	2	2	0	0	0	0	1	26.3	167	1.67	73.4	97	0.58	0.0849	32.4	15	10	10	0	137	75	2	63	0	0	0	0	0	0	0	0	0	0	1594
36011325	1	1	77	3	2	2	0	1	0	0	0	23.2	160	1.6	59.3	84	0.52	0.0812	29.1	12	7	7	0	132	66	2	83	0	0	0	0	0	0	0	0	0	0	1380
36011326	1	1	68	2	2	2	0	0	1	0	0	42.5	122	1.22	63.2	83	0.68	0.0617	29.1	9	7.23	7	1	135	74	1	57	0	0	0	0	1	1	0	0	0	0	1453
36011327	1	1	59	2	2	2	1	0	0	0	0	23	169	1.69	65.9	86	0.51	0.0816	31.8	10	8	8	0	136	75	2	65	0	1	0	0	0	0	0	0	0	0	1487
36011328	1	1	47	2	4	3	1	0	0	0	0	26	167	1.67	72.2	93	0.56	0.082	27	12	6	8	0	123	82	2	63	0	0	0	0	0	0	0	0	0	0	1611
36011329	1	1	51	2	1	1	0	0	0	0	0	23.8	160	1.6	61.1	84	0.52	0.0798	29.1	10	6	8	0	125	77	2	68	0	0	0	0	0	0	0	0	0	0	1421
36011330	1	1	48	2	1	1	1	1	0	0	0	26.1	163	1.63	69.8	91	0.56	0.081	31.9	13	6	7	0	132	88	2	73	0	0	0	0	0	0	0	0	0	0	1547
36011331	1	1	82	2	4	3	1	1	1	0	0	24.4	156	1.56	59.4	90	0.58	0.0857	28.5	14	7	7	1	161	80	1	76					0	0	0	0	0	0	1379
36011332	1	1	28	2	4	3	1	1	0	0	0	27	172	1.72	79.5	80	0.46	0.0674	21.1	4	7.5	7.5	0	132	81	2	72	1	0	0	0	1	1	0	0	0	0	1421
36011333	1	1	39	2	4	3	0	1	0	0	0	25.2	166	1.66	69.7	86	0.52	0.0777	20.5	10	10	7.52	0	124	72	2	75				1	0	0	0	0	0	0	1609
36011334	1	1	53	2	1	1	1	1	1	0	0	28.5	171	1.71	83.6	96	0.56	0.0784	37.1	17	8	8	1	146	95	1	70	0	0	0	0	1	1	0	0	1	0	1769
36011335	1	1	29	2	4	3	1	1	0	0	0	25.7	172	1.72	76	94	0.55	0.0823	26.7	10	8	8	0	120	73	2	63	0	0	0	0	0	0	0	0	0	0	1687
36011336	1	1	65	2	2	2	0	1	1	0	0	24.4	176	1.76	75.8	87	0.49	0.078	22.7	11	8	8	1	124	71	1	63	0	0	0	0	0	0	0	0	0	0	1695
36011337	1	1	76	3	2	2	0	1	1	0	0	30.1	165	1.65	81.8	107	0.65	0.0857	32.8	21	8	8	1	123	76	1	95	1	1	1	1	1	1	0	0	0	0	1719
36011338	1	1	47	2	1	1	0	1	0	0	0	23.1	167	1.67	64.3	79	0.47	0.0754	16.5	8	6	7	0	118	77	0	54	0	0	0	0	0	0	0	0	0	0	1537
36011340	1	1	62	2	1	1	0	1	1	0	0	27.2	170	1.7	78.3	91	0.54	0.0772	27.9	16	5	6	1	145	88	1	63	1	0	0	0	0	0	0	0	0	0	1701
36011341	1	1	65	2	2	2	0	1	0	0	0	24.3	170	1.7	69.9	87	0.51	0.0795	26.4	12	7	7	0	125	74	2	78	0	0	0	0	0	0	0	0	0	0	1573
36011342	1	1	51	3	4	3	1	1	0	0	0	23.5	173	1.73	70.1	82	0.47	0.0755	27.1	9	7	7	1	146	85	1	73	1	0	0	0	0	0	0	0	0	0	1580
36011343	1	1	58	2	1	1	1	0	0	0	0	29	166	1.66	79.9	104	0.63	0.0855	30.9	17	6	6	0	133	79	2	86	0	1	0	0	0	0	0	0	0	0	1707
36011344	1	1	32	3	1	1	1	1	0	0	0	32.7	172	1.72	96.3	104	0.6	0.0775	29.4	18	8	12	0	126	78	2	88	1	0	0	0	0	0	0	0	0	0	1991
36011345	1	1	60	2	2	2	0	0	0	0	0	20.2	160	1.6	51.4	62	0.39	0.0658	12.3	6	7.23	9	1	128	92	1	88	0	0	0	0	0	0	0	0	0	0	1556
36011346	1	1	46	2	1	1	1	1	0	0	0	26.3	169	1.69	74.8	91	0.54	0.0792	25.6	12	8	8	0	120	77	2	78	0	0	0	0	0	0	0	0	0	0	663
36011347	1	1	67	1	2	2	1	0	0	0	0	19.1	163	1.63	50.7	76	0.47	0.0833	25.1	5	6	6	1	150	82	1	76	0	0	0	0	0	0	0	0	0	0	1265
36011348	1	1	62	1	2	2	0	0	1	0	0	23.6	164	1.64	63.2	79	0.48	0.075	23.3	10	9	9	1	163	105	1	78	0	0	0	0	1	0	1	0	0	0	1477
36011349	1	1	50	2	4	3	1	1	0	0	0	22.3	181	1.81	72.7	87	0.48	0.0812	28	8	8	8	0	110	75	0	78	1	0	0	0	0	0	0	0	0	0	1622
36011350	1	1	47	1	1	1	1	1	0	0	0	28.5	162	1.62	74.8	93	0.57	0.0779	30.7	16	10	10	1	160	100	1	75	1	0	0	0	0	0	0	0	0	0	1631
36011351	1	1	32	3	1	1	0	0	0	0	0	24	165	1.65	65.5	82	0.5	0.0767	24.3	8	7	7	0	139	78	2	76	1	0	0	0	1	1	1	1	0	0	1523
36011352	1	1	34	2	1	1	1	1	0	0	0	29.3	172	1.72	86.5	98	0.57	0.0789	28	14	8	8	0	125	73	2	72	0	0	0	0	0	0	0	0	0	0	1843
36011353	1	1	51	2	1	1	1	0	0	0	0	24.3	161	1.61	62.9	82	0.51	0.0774	22.8	10	9	9	0	106	66	0	62	0	1	1	0	0	0	0	0	0	0	1477
36011354	1	1	74	3	2	2	0	0	0	0	0	23.7	162	1.62	62.2	93	0.57	0.0886	27.3	12	9	9	1	146	67	1	70	0	0	0	0	0	0	0	0	0	0	1436
36011355	1	1	76	2	2	2	0	0	0	0	1	29.6	162	1.62	77.6	96	0.59	0.0788	33.2	22	7	7	1	154	68	1	68	1	0	1		1	1	0	0	0	0	1647
36011356	1	1	82	2	2	2	0	0	1	0	0	22.7	160	1.6	58.1	76	0.48	0.0749	32.6	11	6	6	1	165	78	1	65	1		1		1	0	1	0	0	0	1345
36011357	1	1	35	2	4	3	0	0	0	0	0	35.9	154	1.54	85.1	103	0.67	0.0763	30.4	23	8	8	0	128	75	2	95	1	1	1	0	0	0	0	0	0	0	1793
36011358	1	1	69	3	2	2	1	1	0	0	0	25.7	158	1.58	64.6	86	0.54	0.0786	27.1	14	7	7	0	132	83	2	82	1	0	1	0	0	0	0	0	0	0	1475
36011359	1	1	66	2	2	2	0	1	0	0	0	19.6	162	1.62	51.5	70	0.43	0.0757	20.1	7	6	6	0	124	69	2	63	0	0	0	0	0	0	0	0	0	0	1354
36011360	1	1	66	2	2	2	0	1	1	0	0	28	163	1.63	74.6	91	0.56	0.0773	28.3	18	5	5	1	145	94	1	75	1	0	1	1	0	0	0	0	0	0	1634
36011361	1	1	79	2	2	2	0	1	1	0	0	18.8	170	1.7	54.4	75	0.44	0.0814	23.1	4	8	8	1	145	86	1	93	0	0	0	0	1	1	0	0	0	0	1331
36011362	1	1	75	1	2	2	1	0	1	0	0	25.4	164	1.64	68.2	94	0.57	0.0847	32.8	15	8	8	1	164	93	1	52	0	0	0	0	0	0	0	0	0	0	1506
36011363	1	1	64	2	1	1	1	0	0	0	0	21.7	168	1.68	61.3	73	0.43	0.0724	21.4	8	7	7	1	142	79	1	82	0	0	0	0	0	0	0	0	0	0	1456
36011364	1	1	69	2	2	2	1	0	1	0	0	26.7	164	1.64	71.9	88	0.54	0.0769	31	16	8.5	8.5	1	142	77	1	75	1	0	0		1	0	0	0	1	0	1575
36011365	1	1	68	1	2	2	1	1	1	0	0	24.4	162	1.62	64	77	0.47	0.0716	29.8	12	10	11	1	130	77	1	68	0	0	0	0	1	0	0	0	0	1	1456
36011366	1	1	46	2	1	1	0	0	0	0	0	21.3	172	1.72	62.9	75	0.44	0.0747	21.3	6	9	9	0	111	77	0	64	1	0	0	0	0	0	0	0	0	0	1488
36011367	1	1	71	2	2	2	0	0	1	0	0	24.5	160	1.6	62.4	70	0.44	0.0658	26.1	13	6	6	1	142	83	1	74	1	0	0	0	0	0	0	0	0	0	1444
36011368	1	1	63	2	2	2	0	0	0	0	0	25.2	176	1.76	78.3	90	0.51	0.0792	25.2	12	8	8	0	139	75	2	76	0	0	0	0	0	0	0	0	0	0	1721
36011369	1	1	28	2	1	1	1	0	0	0	0	19.3	167	1.67	53.5	69	0.41	0.0741	13.1	3	9	9	0	115	65	0	71	0	0	0	0	0	0	0	0	0	0	174
36011370	1	1	38	2	1	1	1	0	0	0	0	21.7	165	1.65	58.7	79	0.48	0.0793	19.6	6	8	8.5	0	128	65	2	73	0	0	0	0	0	0	0	0	0	0	1430
36011371	1	1	28	3	1	1	0	0	0	0	0	25.6	167	1.67	71.6	88	0.53	0.0788	21.4	9	10	10	0	127	79	2	89	0	0	0	0	0	0	0	0	0	0	1640
36011372	1	1	71	2	2	2	0	0	1	0	0	28	160	1.6	72.1	92	0.58	0.0791	35	11	7	7	1	175	107	1	98	0	0	0	0	0	0	0	0	0	0	1444
36011373	1	1	79	2	2	2	1	0	1	0	0	24.9	167	1.67	69	93	0.55	0.084	30.9	14	8	8	1	133	88	1	105	0	0	0	0	1	1	0	0	0	0	1526
36011374	1	1	28	3	1	1	0	0	0	0	0	20.2	179	1.79	64.5	76	0.42	0.0766	20.7	4	7	1	0	108	62	0	70	0	0	0	0	0	0	0	0	0	0	1534
36011375	1	1	47							0	0	21.8	163	1.63	57.9	82	0.5	0.0823	23.7	7	7.23	7.52	0	126	83	2	75					0	0	0	0	0	0	1395
36011376	1	1	62	2	2	2	1	1	0	0	0	24.8	169	1.69	70.4	102	0.6	0.0923	25.4	15	5.5	5.5	1	145	93	1	95	1				1	1	0	0	0	0	1736
36011377	1	1	58	2	1	1	0	1	1	0	0	19.8	174	1.74	60	64	0.37	0.0659	15.6	5	3.5	3.5	1	134	78	1	91	1	1	0	0	0	0	0	0	0	0	1466
36011378	1	1	63	2	2	2	1	0	1	0	0	29.2	177	1.77	91.4	96	0.54	0.0763	31.1	20	7	8	1	135	78	1	78	0	0	0	0	0	0	0	0	0	0	1892
36011381	1	1	34	2	4	3	0	1	0	0	0	27.9	166	1.66	77.2	90	0.54	0.0762	26.2	13	7.23	8	1	140	92	1	86	1	0	0	0	0	0	0	0	0	0	1701
36011382	1	1	67	2	2	2	1	0	0	0	0	22.2	165	1.65	60.5	79	0.48	0.0774	23.3	9	7	7	0	138	87	2	76					0	0	0	0	0	0	1431
36011384	1	1	71	3	2	2	0	0	0	0	0	27.9	167	1.67	77.8	93	0.56	0.0782	28.3	17	6	6	0	130	71	2	62	0	0	0	0	0	0	0	0	0	0	1686
36011385	1	1	82	2	2	2	0	1	0	0	0	23.3	156	1.56	57	76	0.49	0.0746	21.1	11	7.23	5	0	115	65	0	84					0	0	0	0	0	0	1373
36011386	1	1	66	2	2	2	0	1	1	0	0	31.1	167	1.67	86.9	102	0.61	0.0798	29.8	22	6	6	1	160	77	1	64	1	1	0	1	0	0	0	0	0	0	1826
36011389	1	1	46	2	1	1	0	0	0	0	0	22.2	164	1.64	60	76	0.46	0.0753	22.3	8	6	6	0	107	66	0	67	0	0	0	0	0	0	0	0	0	0	1446
36011390	1	1	29	3	1	1	0	0	0	0	0	23.4	169	1.69	67.1	85	0.5	0.0797	24.3	7	7	7	0	117	69	0	66	0	0	0	0	0	0	0	0	0	0	1553
36011391	1	1	28	3	4	3	1	1	0	0	0	19.9	168	1.68	56.2	73	0.43	0.0767	13.9	4	6.5	6.5	0	105	73	0	105	1	1	0	0	0	0	0	0	0	0	1417
36011392	1	1	45	2	1	1	0	0	0	0	0	25.4	172	1.72	74.7	82	0.48	0.0726	26.4	11	8	8	0	134	88	2	80	0	0	0	0	0	0	0	0	0	0	1658
36011393	1	1	45	3	1	1	0	0	0	0	0	20.8	163	1.63	55.3	80	0.49	0.0832	20.7	6	8	8	1	144	95	1	68	0	0	0	0	0	0	0	0	0	0	1366
36011394	1	1	27	3	1	1	0	1	0	0	0	21.2	167	1.67	59.1	71	0.42	0.0714	13.1	5	7	10	0	138	82	2	59	0	0	0	0	0	0	0	0	0	0	1470
36011395	1	1	35	3	1	1	0	1	0	0	0	23.5	177	1.77	73.2	85	0.48	0.0781	21.9	7	7	9	0	112	73	0	71	0	0	0	0	0	0	0	0	0	0	1666
36011397	1	1	53	2	4	3	1	1	0	0	0	25.8	166	1.66	71.2	89	0.53	0.0788	25.9	12	7	7	1	147	89	1	78	0	0	0	0	0	0	0	0	0	0	1599
36011398	1	1	62	2	2	2	0	0	1	0	0	27.1	168	1.68	76.6	92	0.55	0.079	28.1	15	7.23	6.5	1	147	85	1	80	1	1	1	0	0	0	0	0	0	0	1671
36011399	1	1	68	1	4	3	0	0	0	0	0	26.8	168	1.68	75.6	85	0.5	0.0729	27.5	16	5	5	0	136	86	2	66	0	0	0	0	0	0	0	0	0	0	1657
36011403	1	1	36	2	4	3	0	0	0	0	0	25.2	177	1.77	78.7	89	0.5	0.0774	26.8	10	10	10	0	123	71	2	92	0	0	0	0	0	0	0	0	0	0	1727
36011404	1	1	61	1	4	3	0	1	0	1	0	24.4	167	1.67	68	83	0.5	0.0763	24.4	11	6	6	1	156	88	1	70	0	0	0	0	1	1	0	0	0	0	1552
36011405	1	1	69	2	2	2	0	0	1	0	0	16.5	171	1.71	48.4	61	0.36	0.072	24.3	1	10	10	1	115	74	1	82	1				1	1	0	0	1	0	1237
36011406	1	1	67	2	2	2	0	0	0	0	0	22.1	158	1.58	55.1	70	0.44	0.071	25.9	9	7	7	0	137	78	2	67	0	0	0	0	0	0	0	0	0	0	1328
36011407	1	1	62	1			1	0	0	0	0	21.2	162	1.62	56	73	0.45	0.0745	20.1	7	8	8	0	119	58	0	63	1	0	0	1	0	0	0	0	0	0	1371
36011408	1	1	48	2	1	1	1	1	1	0	0	23.1	168	1.68	65.5	84	0.5	0.0803	24.6	9	7	8	1	124	82	1	98	1	0	0	0	0	0	0	0	0	0	1516
36011410	1	1	75	1	2	2	0	1	0	0	0	26.8	161	1.61	69.2	90	0.56	0.0789	28.1	17	8	8	1	146	74	1	69	0	0	0	0	0	0	0	0	0	0	1544
36011411	1	1	66	2	2	2	0	0	0	0	0	18	163	1.63	47.6	83	0.51	0.0947	27.1	15	8	8	1	148	80	1	57	0	0	0	0	0	0	0	0	0	0	1526
36011412	1	1	71	2	2	2	0	0	1	0	0	27.7	160	1.6	70.5	91	0.57	0.0782	30.2	18	7	7	1	145	59	1	85	0	0	0	0	0	0	0	0	0	0	1553
36011413	1	1	71	1	2	2	0	0	0	0	0	23.7	173	1.73	71.4	89	0.51	0.0815	26.2	11	8	8	0	136	83	2	76	0	0	0	0	0	0	0	0	0	0	1598
36011414	1	1	60	2	1	1	0	0	0	0	0	21.5	168	1.68	60.7	75	0.44	0.0743	25.7	8	6	6	0	113	68	0	72	0	0	0	0	0	0	0	0	0	0	1429
36011415	1	1	47	2	4	3	0	0	0	0	0	21.8	153	1.53	51.2	78	0.51	0.0804	17.1	7	9	9	0	125	77	2	77	0	0	0	0	0	0	0	0	0	0	1299
36011416	1	1	74	2	2	2	0	0	1	0	0	23.4	166	1.66	64.8	86	0.52	0.0812	35.5	12	7.23	9.5	1	170	75	1	77	0	0	0	0	1	1	0	0	0	0	1445
36011417	1	1	60	2	4	3	0	0	1	0	0	28.9	166	1.66	79.2	99	0.6	0.0816	30.3	18	8.5	8.5	1	125	74	1	75	0	0	0	0	1	1	0	0	1	0	1699
36011418	1	1	62	2	2	2	0	0	0	0	0	26.8	175	1.75	82.2	96	0.55	0.081	29.7	15	7.23	7	0	121	78	2	66	0	0	0	0	0	0	0	0	0	0	1754
36011419	1	1	57	1	2	2	0	0	0	0	0	25	166	1.66	68.6	92	0.56	0.0839	22.8	12	8	8	1	150	95	1	91	0	0	0	0	0	0	0	0	0	0	1571
36011420	1	1	51	2	4	3	0	0	0	0	0	23.7	169	1.69	67.9	85	0.5	0.0794	27	10	8	8	0	120	83	2	72	1		1		0	0	0	0	0	0	1543
36011421	1	1	78	2	4	3	0	0	1	0	0	28.4	167	1.67	78.7	95	0.57	0.079	29.9	20	7	7	1	135	74	1	74	0	0	0	0	1	1	0	0	0	0	1688
36011423	1	1	57	2	1	1	0	0	0	0	0	22.1	173	1.73	66.3	86	0.5	0.0834	26.1	8	10	10	1	164	90	1	83	1	0	0	1	0	0	0	0	0	0	1522
36011426	1	1	69	2	2	2	0	0	0	0	0	23.7	168	1.68	67.1	85	0.51	0.0795	25.9	11	8.5	8.5	0	128	88	2	92					0	0	0	0	0	0	1527
36011427	1	1	67	2	2	2	1	1	0	0	0	23.2	162	1.62	60.7	84	0.52	0.0811	27.3	10	7	7	0	128	70	2	72	0	0	1	0	0	0	0	0	0	0	1415
36011428	1	1	65	3	2	2	1	1	0	0	0	23.3	168	1.68	65.8	79	0.47	0.0743	22.4	10	6	6.5	0	131	70	2	59	0	0	0	0	0	0	0	0	0	0	1525
36011429	1	1	44	2	4	3	0	0	0	0	0	19.2	164	1.64	51.9	71	0.43	0.0771	14.5	4	8	8	0	112	66	0		1	0	0	0	0	0	0	0	0	0	1333
36011430	1	2	40	2	1	1	0	1	0	0	0	31.1	169	1.69	88.8	101	0.6	0.0786	31.2	18	6.5	6.5	0	124	52	2	73	1	0	0	0	0	0	0	0	0	0	185
36011431	1	1	74	1	2	2	0	1	0	0	0	25.6	178	1.78	80.9	92	0.51	0.079	26.8	14	8	8	0	137	73	2	82					0	0	0	0	0	0	1751
36011432	1	1	79	2	2	2	0	1	1	0	0	22.5	163	1.63	60.1	74	0.45	0.0723	32.1	11.6	7.23	6.5	1	132	79	1	80	1	0	0	0	1	1	0	0	0	0	1381
36011433	1	1	62	1	4	3	1	0	0	0	0	21.6	170	1.7	62.6	76	0.44	0.0747	24	7	8	8	0	104	64	0	68	0	0	0	0	0	0	0	0	0	0	1468
36011434	1	1	64	2	2	2	0	0	0	0	0	27.3	176	1.76	84.3	102	0.58	0.0848	30.6	16	10	10	0	128	70	2	62	0	0	0	0	0	0	0	0	0	0	1781
36011435	1	1	33	2	1	1	1	0	0	0	0	26.8	172	1.72	79.8	86	0.5	0.0729	23.4	11	7	7	0	115	67	0	76	0	0	0	0	0	0	0	0	0	0	1765
36011436	1	1	35	3	1	1	1	1	0	0	0	31.1	180	1.8	100.6	102	0.57	0.0768	31	16	7.23	7.52	0	127	79	2	68	0	0	0	0	0	0	0	0	0	0	2049
36011437	1	1	41	1	4	3	0	0	0	0	0	18.6	166	1.66	51.1	75	0.45	0.0831	20.7	6	7	7	0	115	68	0	75	0	0	0	0	0	0	0	0	0	0	1431
36011438	1	1	76	1	2	2	0	0	1	0	0	25.1	158	1.58	62.3	89	0.56	0.0826	35	14	5	5	1	155	75	1	69	0	0	0	0	1	1	0	0	1	0	1401
36011439	1	1	39	2	1	1	0	0	0	0	0	29.6	156	1.56	72.1	95	0.61	0.0793	25.7	16	8	8	0	125	79	2	84	0	0	0	0	0	0	0	0	0	0	1613
36011440	1	1	54	2	4	3	1	0	0	0	0	26.1	173	1.73	78.3	88	0.51	0.0759	27.1	13	8	8	0	125	77	2	63	1	0	0	0	0	0	0	0	0	0	1710
36011441	1	1	60	1	4	3	0	1	0	0	0	21.4	160	1.6	54.5	86	0.54	0.0878	29.3	8	6	6	0	137	86	2	81	0	0	0	0	0	0	0	0	0	0	1312
36011442	1	1	76	3	2	2	0	0	0	0	0	23.6	165	1.65	63.9	87	0.53	0.0825	24.9	11	8	8	0	124	68	2	94	0	0	0	0	0	0	0	0	0	0	1476
36011443	1	1	43	2	1	1	1	0	0	0	0	21.7	178	1.78	68.6	81	0.45	0.0776	15.6	6	3	8	0	123	82	2	79	1	0	0	0	0	0	0	0	0	0	1621
36011444	1	1	70	2	2	2	1	0	0	0	0	25.7	164	1.64	69.4	104	0.64	0.0934	34.9	9	7	7	1	144	75	1	84	0	0	0	0	0	0	0	0	0	0	1398
36011445	1	1	62	2	2	2	0	0	1	0	0	27	167	1.67	75.1	89	0.54	0.0769	28.1	15	10	10	1	133	85	1	93	1	0	1	0	1	1	1	0	0	0	1646
36011446	1	1	70	2	2	2	0	1	1	0	0	26.4	166	1.66	72.5	90	0.54	0.0784	27.9	14	8	8	1	156	73	1	75	1	0	0	0	0	0	0	0	0	0	1607
36011448	1	1	70	2	2	2	0	0	0	0	0	21.3	176	1.76	66	79	0.45	0.0777	27.8	8	7.23	6	0	113	67	0	76	0	0	0	0	0	0	0	0	0	0	1505
36011449	1	1	71	2	2	2	0	1	1	0	0	24.5	167	1.67	68.5	77	0.46	0.0706	20.3	11	7.23	8	1	198	94	1		0	0	0	0	0	0	0	0	0	0	1582
36011450	1	1	64	2	4	3	0	0	0	0	0	25.6	170	1.7	74	91	0.53	0.0802	28.9	15	9	9	0	114	71	0	87	0	0	0	0	0	0	0	0	0	0	1623
36011451	1	1	75	1	2	2	0	0	1	0	0	24.3	167	1.67	67.7	82	0.49	0.0758	28.6	13	8	8	1	140	86	1	74	0	0	0	0	0	0	0	0	0	0	1520
36011452	1	1	82	3	2	2	0	1	1	0	0	22.8	160	1.6	58.3	78	0.49	0.077	28	8	7	7	1	135	67	1	64	1	0	0	0	0	0	0	0	0	0	1371
36011453	1	1	61	1	1	1	1	1	0	0	0	26	158	1.58	65.3	89	0.56	0.0802	34.7	15	6	6	1	141	86	1	70	1				0	0	0	0	0	0	1456
36011454	1	1	65	2	2	2	0	0	0	0	0	26.5	161	1.61	68.3	90	0.56	0.0798	25.6	15	7	7	1	176	98	1	110	1	0	0	0	0	0	0	0	0	0	1546
36011455	1	2	64	2	2	2	0	1	0	0	0	23.7	169	1.69	67.6	84	0.49	0.0779	24.1	2	8	9	1	149	89	1	75	0	0	0	0	0	0	0	0	0	0	1577
36011457	1	1	76	1	2	2	0	0	0	0	0	25.7	161	1.61	66.9	89	0.55	0.0805	31.1	16	7.23	5	1	156	77	1	85	0	0	0	0	0	0	0	0	0	0	1491
36011458	1	1	69	2	2	2	0	0	1	0	0	24.2	172	1.72	71.7	92	0.54	0.0839	24	11	6	6	1	132	77	1	75	0	0	0	0	0	0	0	0	0	0	1618
36011459	1	1	66	2	2	2	1	0	0	0	0	27	167	1.67	75.6	90	0.54	0.077	31.6	7	7	7	1	155	92	1	80	0	0	0	0	0	0	0	0	0	0	1629
36011460	1	1	68	2	2	2	0	1	1	0	0	26.4	166	1.66	72.7	88	0.53	0.0767	28.4	15	7	7	1	153	98	1	92	1	0	0	0	0	0	0	0	0	0	1603
36011461	1	1	52	1	1	1	1	1	0	0	0	28.5	165	1.65	77.7	98	0.59	0.0814	29.4	16	10	10	1	141	89	1	61	1	1	0	1	0	0	0	0	0	0	1684
36011462	1	1	53	1	1	1	1	1	1	0	0	29.5	165	1.65	80.6	98	0.6	0.0802	29.3	18	5	6	1	152	111	1	90	1	0	1	0	1	1	1	0	0	0	1730
36011463	1	1	67	2	2	2	0	1	0	0	0	24.4	162	1.62	63.8	80	0.49	0.0742	21.1	12	7	7	0	139	75	2	66	0	0	0	0	0	0	0	0	0	0	1495
36011465	1	1	62	2	1	1	0	1	0	0	0	24.8	162	1.62	65.5	86	0.53	0.0791	25.3	12	6	6	0	126	73	2	66	0	0	0	0	0	0	0	0	0	0	1503
36011466	1	1	64	3	2	2	0	0	0	0	1	19.2	178	1.78	60.9	76	0.42	0.0789	27.5	4	8.5	8.5	0	110	67	0	75	0	0	0	0	0	0	0	0	0	0	1431
36011467	1	1	43	2	1	1	0	1	0	0	0	23.6	166	1.66	64.7	81	0.49	0.0764	24.6	9	7	7	0	105	63	0	78					0	0	0	0	0	0	1504
36011469	1	1	68	2	2	2	0	1	0	0	0	25.8	159	1.59	65	85	0.53	0.0769	30.3	15	8.5	8.5	0	114	75	0	80	0	0	0	0	0	0	0	0	0	0	1467
36011470	1	1	43	2	1	1	0	0	0	0	0	28.9	160	1.6	73.9	92	0.58	0.0776	27.3	16	9	9	0	134	80	2	86	0	0	0	0	0	0	0	0	0	0	1634
36011471	1	1	46	2	4	3	0	1	0	0	0	27.2	162	1.62	71.7	90	0.55	0.0781	27.8	9	6	6	1	145	88	1	80	0	0	0	0	0	0	0	0	0	0	1474
36011472	1	1	64	2	2	2	1	0	1	0	1	23.1	158	1.58	58	86	0.54	0.0844	24.5	10	10	10	1	138	68	1	70	0	0	0	0	1	1	0	0	0	0	1383
36011473	1	1	81	2	2	2	1	0	0	0	0	22.3	156	1.56	54.1	74	0.47	0.0743	4.2	10	6	6	1	149	67	1	68	0	0	0	0	0	0	0	0	0	0	1311
36011474	1	1	81	3	2	2	1	1	1	0	0	26.5	169	1.69	75.6	91	0.54	0.0789	28.2	16	7.23	3	1	139	66	1	65	0	0	0	0	0	0	0	0	0	0	1649
36011476	1	1	77	2	2	2	0	0	1	0	0	17.5	164	1.64	47.2	78	0.48	0.0904	15.3	2	7	7	1	174	84	1	80	0	0	0	0	0	0	0	0	0	0	1237
36011477	1	1	66	2	2	2	0	0	0	0	0	26.1	155	1.55	62.6	84	0.54	0.077	33.3	9	6	6	1	150	88	1	66	0	0	0	0	0	0	0	0	0	0	1299
36011479	1	1	66	3	2	2	0	0	0	0	0	29.7	163	1.63	78.6	98	0.6	0.0796	31.8	21	7.23	7	0	122	68	2	74	0	0	0	0	0	0	0	0	0	0	1675
36011480	1	1	66	1	2	2	0	1	1	0	0	28.8	158	1.58	72.1	96	0.61	0.0813	29.5	19	9	9	1	145	84	1	77	0	0	0	0	0	0	0	0	0	0	1584
36011482	1	1	71	2	2	2	1	1	1	0	0	25.1	167	1.67	69.8	87	0.52	0.0784	27.7	14	9	9	1	117	76	1	67	0	0	0	0	1	1	0	0	0	0	1560
36011483	1	1	69	3	2	2	0	0	0	0	0	25.4	158	1.58	63.7	84	0.53	0.0775	28.9	14	6	6	0	117	74	0	75	1	0	1	0	1	1	0	0	0	0	1452
36011484	1	1	89	2	2	2	0	0	1	0	0	23	160	1.6	59	81	0.51	0.0792	27	11	6	6	1	155	76	1	123	1	0	0	1	1	1	0	0	1	0	1382
36011485	1	1	59	2	2	2	0	0	1	0	0	26.3	169	1.69	75.3	92	0.54	0.0798	32.1	14	6	7	1	143	96	1	88	1	1	0	1	0	0	0	0	0	0	1630
36011486	1	1	79	2	2	2	0	0	0	0	0	18.9	170	1.7	55	78	0.46	0.0843	22.3	5	5	5	0	130	61	2	89	1	1			0	0	0	0	0	0	1347
36011487	1	1	39	3	4	3	0	0	0	0	0	28.7	174	1.74	86.3	96	0.55	0.0776	26.1	14	8	8	0	113	67	0	65	0	0	0	0	0	0	0	0	0	0	1847
36011488	1	1	43	2	1	1	1	0	0	0	0	26.5	160	1.6	67.9	88	0.55	0.0783	25.3	13	7.5	7.5	0	123	81	2	88	1	1	0		0	0	0	0	0	0	1548
36011489	1	1	36	2	1	1	1	1	0	0	0	28.2	177	1.77	87.8	97	0.55	0.0789	27.2	13	8	8	0	133	80	2	80	1	0	0	0	0	0	0	0	0	0	1870
36011491	1	1	73	2	2	2	0	1	1	0	1	27.6	163	1.63	73.4	95	0.58	0.0816	28.9	18	6	6	1	158	91	1	80	0	0		0	0	0	0	0	0	0	1609
36011492	1	1	73	3	2	2	0	1	1	0	0	27.2	163	1.63	71.7	93	0.57	0.0802	30.3	17	7	7	1	153	89	1	78	1	0	0	1	0	0	0	0	0	0	1573
36011493	1	1	64	1	2	2	1	0	0	0	0	26.5	161	1.61	68.8	88	0.54	0.0776	27.7	15	7	7	0	129	75	2	96	0	0	0	0	0	0	0	0	0	0	1543
36011494	1	1	57	2	4	3	1	0	0	0	0	21.6	161	1.61	56	77	0.48	0.0777	20.4	7	8	8	0	112	62	0	81	0	0	0	0	0	0	0	0	0	0	1371
36011495	1	1	73	1	4	3	0	0	1	0	0	27.9	156	1.56	67.8	89	0.57	0.0775	29.2	18	8	8	1	144	84	1	73	1	1	0	0	0	0	0	0	0	0	1512
36011497	1	1	25	2	4	3	0	0	0	0	0	18.4	164	1.64	49.5	65	0.4	0.0732	10.6	2	8.5	8.5	0	105	59	0	95	0	0	0	0	0	0	0	0	0	0	1315
36011498	1	1	45	2	1	1	0		1	0	0	33.3	167	1.67	92.3	110	0.66	0.0821	33	22	6	6	1	137	86	1	78	1	1	0	0	0	0	0	0	0	0	1892
36011499	1	1	38	3	1	1	1	1	0	0	0	21.5	166	1.66	58.9	74	0.45	0.0743	16.3	5	8.5	8.5	0	124	72	2	61	0	0	0	0	0	0	0	0	0	0	1448
36011500	1	1	56	2	4	3	1	1	0	0	0	27.2	157	1.57	66.6	92	0.59	0.0815	28.3	15	7.23	8	1	144	91	1	88	1	0	1	0	0	0	0	0	0	0	1505
36011501	1	1	57	3	1	1	0	1	0	0	0	28.2	168	1.68	79.4	95	0.56	0.0788	27.5	16	9.5	9.5	1	153	88	1	75	1	0	0	1	0	0	0	0	0	0	1722
36011502	1	1	81	3	2	2	1	1	1	0	0	23.8	159	1.59	60.2	82	0.52	0.0786	30.4	13	9	9	1	141	72	1	95	1	0	0	0	0	0	0	0	0	0	1383
36011503	1	1	45	2	1	1	0	1	0	0	0	22.6	156	1.56	55.1	81	0.52	0.0808	19	8	6.5	6.5	0	105	66	0	95	0	0	0	0	0	0	0	0	0	0	1364
36011504	1	1	51	3	1	1	0	0	0	0	0	23.7	174	1.74	71.8	91	0.52	0.0836	24.9	9	8.5	8.5	0	115	74	0	69	0	0	0	0	0	0	0	0	0	0	1619
36011505	1	1	82	3	4	3	0	0	0	0	0	19.6	159	1.59	49.6	64	0.4	0.0701	22.9	6.4	7	7	0	139	77	2	78	0	0	0	0	0	0	0	0	0	0	1245
36011506	1	1	65	3	2	2	0	0	0	0	0	24.5	161	1.61	63.7	83	0.51	0.0772	28.7	12	7.5	7.5	1	141	82	1	68	0	0	0	0	0	0	0	0	0	0	1457
36011507	1	1	83	3	2	2	0	0	0	0	0	28.8	164	1.64	77.1	100	0.61	0.0831	34	21	8	8	1	147	68	1	76	1	0	1	0	0	0	0	0	0	0	1634
36011508	1	1	38	2	1	1	0	0	0	0	0	24.9	172	1.72	73.5	82	0.48	0.0731	20.9	10	6	7	0	125	82	2	88	0	0	0	0	0	0	0	0	0	0	1673
36011509	1	1	67	2	2	2	0	0	0	0	0	22.1	160	1.6	56.6	77	0.48	0.0773	22.1	8	8	8.5	1	140	69	1	61	0	0	0	0	0	0	0	0	0	0	1371
36011510	1	1	73	1	2	2	1	0	0	0	0	25.2	167	1.67	70.2	84	0.5	0.0754	25.1	13	2	6	0	138	74	2	74	0	0	1	0	0	0	0	0	0	0	1581
36011511	1	1	65	1	2	2	0	0	0	0	0	25.2	163	1.63	67.1	82	0.5	0.0746	26	13	7	7	0	124	77	2	71	0	0	0	0	0	0	0	0	0	0	1525
36011512	1	1	73	2	2	2	0	1	0	0	0	29.3	164	1.64	78.6	95	0.58	0.0782	29.7	19	8	8	0	125	73	2	69	1	0	0	0	0	0	0	0	0	0	1658
36011513	1	1	62	1	2	2	0	0	0	0	0	30.1	161	1.61	77.8	96	0.6	0.0784	30	20	6.5	6.5	1	142	84	1	68	0	0	0	0	0	0	0	0	0	0	1673
36011514	1	1	58	2	1	1	0	0	0	0	0	30.4	172	1.72	90	102	0.59	0.0801	28	19	7.5	7.5	1	144	88	1	67	0	0	0	0	0	0	0	0	0	0	1896
36011515	1	1	81	2	2	2	1	0	1	0	0	18.6	155	1.55	45	64	0.41	0.0732	27.5	5	8	8	1	167	75	1	85	0	0	0	0	1	1	0	0	0	0	1156
36011516	1	1	68	2	2	2	0	0	1	0	0	27.6	158	1.58	69	86	0.55	0.0753	27.6	16	7	7	1	211	99	1	75	0	0	0	0	0	0	0	0	0	0	1569
36011518	1	1	58	2	2	2	1	1	0	0	0	24.1	168	1.68	68.3	85	0.5	0.0782	31	11	9	9	0	134	81	2	65	1	0	1	0	0	0	0	0	0	0	1527
36011519	1	1	27		1	1	0	0	0	0	0	26.6	165	1.65	72.2	88	0.53	0.0771	28.3	10	10	10	0	116	62	0	73	0	0	0	0	0	0	0	0	0	0	1612
36011520	1	1	65	2	2	2	0	0	0	0	0	24.7	164	1.64	66.5	78	0.48	0.0722	23.9	12	7	8	0	133	80	2	72	0	0	0	0	0	0	0	0	0	0	1527
36011521	1	1	74	2	2	2	0	0	1	0	0	25.4	176	1.76	78.9	90	0.51	0.0788	25.8	14	9	9	1	128	80	1		0	0	0	0	1	1	0	0	0	0	1724
36011522	1	1	67	2	4	3	0	1	0	0	0	28	171	1.71	82.4	91	0.53	0.0757	27.7	17	8	8	0	139	73	2	68	0	0	0	0	0	0	0	0	0	0	1769
36011523	1	1	73	2	2	2	0	0	0	0	0	27.2	165	1.65	73.8	91	0.55	0.0785	26.3	17	6	6	0	131	81	2	81	0	0	0	0	0	0	0	0	0	0	1631
36011524	1	1	46	3	1	1	0	0	0	0	0	27.2	173	1.73	81.5	92	0.53	0.0773	27.1	13	8.5	8.5	0	128	83	2	98	1	1	1	1	0	0	0	0	0	0	1746
36011525	1	1	66	1	2	2	0	0	0	0	0	20.1	175	1.75	61.7	74	0.42	0.0752	22.9	6	8	8	0	113	64	0	70	0	0	0	0	0	0	0	0	0	0	1459
36011526	1	1	65	1	4	3	0	0	0	0	0	20.5	159	1.59	51.6	68	0.43	0.0723	30.8	7	5	5	0	119	75	0	90	0	0	0	0	0	0	0	0	0	0	1261
36011527	1	1	58	2	1	1	0	0	0	0	0	27.3	159	1.59	69.1	89	0.56	0.0778	26.1	15	6	6	0	134	76	2	56	0	0	0	0	0	0	0	0	0	0	1556
36011528	1	1	66	2	2	2	0	1	0	0	0	23.3	169	1.69	67	85	0.5	0.0802	29.5	11	7.5	7.5	1	144	94	1	83	0	1	0	0	0	0	0	0	0	0	1511
36011529	1	1	44	3	1	1	0	0	0	0	0	25.2	167	1.67	70.5	82	0.49	0.0738	24.8	11	7.5	7.5	0	137	77	2	83	0	0	0	0	0	0	0	0	0	0	1597
36011530	1	1	56	2	1	1	1	0	1	0	0	22.7	173	1.73	68.3	88	0.51	0.0836	27.1	9	7	7	1	120	71	1	86	1	0	0	1	1	1	1	0	0	0	1545
36011531	1	1	75	2	2	2	1	0	1	0	0	24.5	152	1.52	56.9	75	0.5	0.0725	28.9	14	9	9	1	187	73	1	88	1	0	0	0	0	0	0	0	0	0	1338
36011532	1	1	68	2	2	2	0	1	0	0	0	25.4	173	1.73	75.7	88	0.51	0.0774	30.2	14	8	8	0	133	82	2	67	0	0		0	1	0	1	0	0	1	1645
36011533	1	1	63	2	2	2	1	1	0	0	0	23.6	167	1.67	65.6	81	0.48	0.0761	25.2	10	6.5	6.5	0	105	67	0		1	0	0	0	0	0	0	0	0	0	1512
36011534	1	1	70	2	2	2	0	1	0	0	0	21.5	176	1.76	66.5	83	0.47	0.0804	26.9	8	9	9	1	156	93	1	103	1	0	0	0	0	0	0	0	0	0	1517
36011535	1	1	69	2	2	2	0	0	1	0	0	26.2	169	1.69	74.7	88	0.52	0.0769	28.6	15	8.5	8.5	1	132	83	1	89	1	0	0	0	1	1	0	0	0	0	1636
36011536	1	1	51	2	4	3	0	1	0	0	0	30.2	162	1.62	79.4	99	0.61	0.0803	30.2	19	6	6	1	141	94	1	94	1	0	1	0	0	0	0	0	0	0	1703
36011537	1	1	76	1	2	2	0	0	0	0	0	19.5	159	1.59	49	79	0.49	0.086	40.3	6	10	10	0	111	67	0		0	0	0	0	0	0	0	0	0	0	1187
36011538	1	1	64	2	2	2	1	0	0	0	0	25.6	165	1.65	69.7	82	0.49	0.0731	29.2	14	8	8	0	122	65	2	70	0	1	0	0	0	0	0	0	0	0	1553
36011539	1	1	62	2	2	2	1	1	0	0	0	28.1	168	1.68	79.4	95	0.57	0.0793	30.7	17	7.23	8.5	0	124	83	2	77	1	0	0	0	0	0	0	0	0	0	1700
36011540	1	1	54	2	4	3	0	0	0	0	0	21.4	165	1.65	57.9	78	0.47	0.0791	28.6	7	6	6	0	127	78	2	70	0	0	0	0	0	0	0	0	0	0	1375
36011541	1	1	61	2	2	2	1	1	0	0	0	23.2	166	1.66	63.8	86	0.52	0.082	26.9	10	6	8	1	136	92	1	91	1	0	1	1	0	0	0	0	0	0	1472
36011542	1	1	51	2	4	3	0	1	0	0	0	30.6	168	1.68	86.9	109	0.65	0.0857	31.3	19	7	8	1	145	101	1	91	1	0	0	0	0	0	0	0	0	0	1818
36011543	1	1	46	2	1	1	0	1	0	0	0	27.8	175	1.75	85.2	85	0.49	0.0703	26.1	14	6	6	0	137	88	2	65	0	0	0	0	0	0	0	0	0	0	1833
36011544	1	1	27	2	4	3	0	0	0	0	0	26.6	149	1.49	59.4	81	0.55	0.0747	27.4	11	9.5	9.5	0	131	89	2	59	0	0	0	0	0	0	0	0	0	0	1404
36011545	1	1	48	1	2	2	0	0	0	0	0	25.4	161	1.61	66.2	82	0.51	0.0752	24.7	12	10	10	0	123	75	2	59	0	0	0	0	0	0	0	0	0	0	1522
36011546	1	1	45	3	1	1	0	1	0	0	0	26.3	168	1.68	74.2	90	0.54	0.0785	25.9	12	6.5	8	0	115	74	0	76	0	0	0	0	0	0	0	0	0	0	1651
36011547	1	1	57	2	4	3	0	0	0	0	0	21.6	165	1.65	59	83	0.5	0.0832	25.4	8	6	6	1	141	92	1	88	0	0	0	0	0	0	0	0	0	0	1418
36011548	1	1	50	2	4	3	0	0	0	0	0	30.7	164	1.64	82	100	0.61	0.0798	32.4	19	8	9	1	142	96	1	82	0	0	0	0	0	0	0	0	0	0	1731
36011549	1	1	28	2	1	1	0	0	0	0	0	19.6	165	1.65	53.2	67	0.41	0.0719	15.1	3	8	8	0	94	54	0	87	0	0	0	0	0	0	0	0	0	0	1361
36011550	1	1	26	2	1	1	0	0	0	0	0	19	163	1.63	50.5	71	0.43	0.0779	13.5	3	8	8	0	122	73	2	89	0	0	0	0	0	0	0	0	0	0	1321
36011551	1	1	52	3	1	1	1	0	0	0	0	26.3	171	1.71	76.6	90	0.53	0.0782	27.2	13	7	7	0	111	70	0	65	1	0	1	0	0	0	0	0	0	0	1681
36011552	1	1	58	2	1	1	0	1	0	0	0	21.5	165	1.65	58.7	79	0.48	0.0795	23.3	7	7	7	0	132	76	2	84	0	0	0	0	0	0	0	0	0	0	1406
36011553	1	1	41	2	1	1	0	1		0	0	24.8	168	1.68	70.1	86	0.51	0.0784	34.8	8	7.5	10	0	116	70	0	96	0	0	0	0	1	0	1	0	0	0	1208
36011554	1	1	62	2	4	3	0	0	1	0	0	26.7	177	1.77	83.6	96	0.54	0.0804	28.4	15	7	7	1	149	94	1	70	0	0	0	0	0	0	0	0	0	0	1787
36011555	1	1	66	2	2	2	0	0	0	0	0	23.2	163	1.63	61.4	80	0.49	0.077	31.4	10	6.5	6.5	0	125	74	2	75	0	0	0	0	0	0	0	0	0	0	1411
36011556	1	1	39	2	1	1	0	0	0	0	0	23.3	173	1.73	69.3	86	0.5	0.0802	26.5	8	7	7	0	124	74	2	68	1	0	0	0	0	0	0	0	0	0	1576
36011557	1	1	62	3	2	2	0	1	0	0	0	29.4	164	1.64	79	85	0.52	0.0698	27.3	13	7	7	1	150	75	1		1	0	0	0	0	0	0	0	0	0	1522
36011558	1	1	62	2	1	1	0	0	1	0	0	27.8	162	1.62	72.8	95	0.58	0.0809	29.6	7	4	4	1	161	93	1	79	0	0	0	0	1	1	0	0	0	0	1598
36011559	1	1	62	2	2	2	0	0	1	0	0	21.9	166	1.66	60.4	74	0.45	0.0733	16.5	8	8	8	1	161	87	1	80	1	0	1	0	1	1	0	0	0	0	1464
36011560	2	1	44	2	4	3	0	0	0	0	0	31.6	165	1.65	86	102	0.62	0.0791	29.7	7	9	9	0	106	77	0	96	0	1	0	0	0	0	0	0	0	0	1745
36011561	1	1	48	2	4	3	0	0	0	0	0	25.4	171	1.71	74.3	87	0.51	0.0766	26.9	11	5.5	5.5	0	104	67	0	70	1	0	1	0	0	0	0	0	0	0	1648
36011563	1	1	39	2	4	3	1	0	0	0	0	26.5	168	1.68	74.5	84	0.5	0.0731	24.1	12	7.23	7	0	121	73	2	72	0	0	0	0	0	0	0	0	0	0	1668
36011564	1	1	56	2	4	3	0	0	0	0	0	27.9	166	1.66	76.6	91	0.55	0.0769	34.2	22	7	7	0	120	77	2	78	1	0	0	0	0	0	0	0	0	0	1630
36011565	1	1	69	2	2	2	0	0	0	0	0	25	170	1.7	72.4	91	0.54	0.0818	42.6	11	5.5	5.5	1	145	76	1	67	0	0	0	0	0	0	0	0	0	0	1307
36011566	1	1	64	2	2	2	0	0	1	0	1	22.8	157	1.57	56.4	74	0.47	0.0731	19.8	9	8	6	1	158	84	1	79		0	1	0	0	0	0	0	0	0	1375
36011567	1	1	69	1	4	3	0	1	0	0	0	31	166	1.66	85.2	101	0.61	0.0796	32.6	23	9	9	0	135	73	2	71	1	0	0	0	0	0	0	0	0	0	1775
36011568	1	1	53	3	1	1	0	1	0	0	0	23.1	164	1.64	62.4	76	0.46	0.073	23.1	9	8	8	0	116	65	0		0	0	0	0	0	0	0	0	0	0	1469
36011569	1	1	65	3	2	2	1	0	0	0	0	23.6	168	1.68	66.9	78	0.46	0.0731	24.3	11	7	7	0	120	71	2	63	1	0	0	0	0	0	0	0	0	0	1534
36011570	1	1	46	2	1	1	0	0	0	0	0	25.3	169	1.69	72.3	81	0.48	0.0726	30.6	11.2	5.5	5.5	0	117	71	0	72	0	0	0	0	0	0	0	0	0	0	1307
36011571	1	1	48	2	1	1	0	1	0	0	0	25.5	166	1.66	70.4	87	0.52	0.0775	26.5	11	7.5	10	0	123	83	2		0	0	0	0	1	1	0	0	0	0	1588
36011572	1	1	56	3	1	1	0	0	0	0	0	26	160	1.6	66.5	84	0.52	0.0756	27.3	3	8	8	0	128	82	2	82	1	0	0	0	0	0	0	0	0	0	1510
36011573	1	1	67	3	2	2	0	1	0	0	0	24.8	157	1.57	61	79	0.5	0.0742	31.7	13	8	8	0	130	71	2	90	0	0	0	0	0	0	0	0	0	0	1397
36011574	1	1	22	3	1	1	0	1	0	0	0	19.8	173	1.73	59.4	66	0.38	0.0681	13.4	3	7	7	0	124	69	2	81	0	0	0	0	0	0	0	0	0	0	1480
36011575	1	1	23	3	3	3	0	0	0	0	0	22.8	163	1.63	60.6	74	0.45	0.0716	19.6	6	8	10	0	109	59	0	72	0	0	0	0	0	0	0	0	0	0	1467
36011576	1	1	23	3	3	3	1	0	0	0	0	19	166	1.66	52.3	65	0.39	0.0711	12.5	3	11	8	0	117	65	0	60	0	0	0	0	0	0	0	0	0	0	1358
36011577	1	1	21	3	3	3	0	0	0	0	0	20.7	175	1.75	63.3	68	0.39	0.0682	16.1	4	7	7	0	102	60	0	73	1	0	0	0	0	0	0	0	0	0	1535
36011578	1	1	21	3	3	3	0	0	0	0	0	20.9	166	1.66	57.8	68	0.41	0.0694	15.8	4	8.5	8.5	0	118	60	0	83	0	0	0	0	0	0	0	0	0	0	1438
36011579	1	1	22	3	3	3	0	0	0	0	0	17.9	169	1.69	51	58	0.34	0.0654	13.9	2	7.5	7.5	0	108	68	0	82	0	0	0	0	0	0	0	0	0	0	1334
36011580	1	1	20	3	3	3	0	0	0	0	0	25.6	162	1.62	67.3	78	0.48	0.0702	19.7	9	8.5	8.5	0	129	77	2	72	0	0	0	0	0	0	0	0	0	0	1577
36011581	1	1	23	3	3	3	0	0	0	0	0	21.7	155	1.55	52.1	63	0.41	0.0648	17.7	5	8	8	0	115	60	0	69	1	0	0	0	0	0	0	0	0	0	1329
36011582	1	1	25	3	3	3	1	1	0	0	0	19.7	161	1.61	51.3	62	0.38	0.0666	15.4	3	6	9	0	122	71	2	73	1	0	0	0	0	0	0	0	0	0	1327
36011583	1	1	23	3	3	3	0	1	0	0	0	20.5	176	1.76	63.6	69	0.39	0.0697	15.5	4	7.5	7.5	0	122	58	2	75	0	0	0	0	0	0	0	0	0	0	1543
36011584	1	1	41	2	4	3	1	0	0	0	0	24.3	168	1.68	68.6	80	0.48	0.0736	19.6	9	6	6	0	116	74	0	74	1	0	0	0	0	0	0	0	0	0	1596
36011585	1	1	50	2	4	3	0	0	0	0	0	24.3	170	1.7	70.7	90	0.53	0.0824	26.2	10	5	5	0	116	79	0	78	1	1	1	1	0	0	0	0	0	0	1593
36011586	1	1	47	2	1	1	0	1	0	0	0	30.6	163	1.63	81.2	99	0.61	0.0794	30.4	18	5	5	0	118	74	0	72	1	0	1	0	0	0	0	0	0	0	1733
36011587	1	1	59	1	1	1	0	0	0	0	0	25.9	160	1.6	66.1	90	0.56	0.0808	28.8	14	8	8	0	128	85	2	116	0	0	0	0	0	0	0	0	0	0	1496
36011588	1	1	32	2	1	1	1	1	0	0	0	28.4	178	1.78	89.6	99	0.55	0.0794	29.5	13	7	7	1	140	98	1	88	0	0	0	0	0	0	0	0	0	0	1884
36011589	1	1	44	3	1	1	0	0	0	0	0	25.2	166	1.66	69.2	79	0.47	0.071	27.3	11	7	7	0	115	70	0	73	0	0	0	0	0	0	0	0	0	0	1563
36011590	1	1	55	2	4	3	1	1	0	0	0	21.8	166	1.66	60.1	85	0.51	0.0841	29.7	8	8	8	0	135	86	2	77	0	0	0	0	0	0	0	0	0	0	1405
36011591	1	1	70	1	2	2	0	0	0	0	0	22.9	170	1.7	66.3	77	0.45	0.0733	21.5	10	6	6	0	114	65	0	73	0	0	0	0	0	0	0	0	0	0	1538
36011592	1	1	49	2	1	1	1	0	0	0	0	24.9	175	1.75	76.3	81	0.46	0.072	30.6	11.2	7.5	10	0	117	71	0	72	0	0	0	0	0	0	0	0	0	0	1318
36011593	1	1	42	2	1	1	0	0	0	0	0	21.9	173	1.73	65.6	77	0.45	0.0748	20.8	7	8	8	0	111	70	0	79	0	0	0	0	0	0	0	0	0	0	1541
36011594	1	1	40	2	1	1	0	1	0	0	0	23.6	168	1.68	66.5	81	0.48	0.076	23	9	7	8.5	0	117	71	0	59	1	0	0	0	0	0	0	0	0	0	1543
36011595	1	1	51	2	4	3	0	0	0	0	0	22.8	164	1.64	61.5	83	0.51	0.081	34.7	9	9.2	7.52	0	117	81	2	63	0	0	0	0	0	0	0	0	0	0	1412
36011596	1	1	53	2	1	1	1	1	0	0	0	17.7	167	1.67	49.6	69	0.41	0.0786	23.2	3	8.5	8.5	0	91	66	0	115	0	1	0	0	0	0	0	0	0	0	1265
36011597	1	1	40	2	4	3	0	1	0	0	0	21.8	170	1.7	62.9	79	0.47	0.0777	22.9	7	8	8	0	119	86	2	72	0	1	0	0	0	0	0	0	0	0	1487
36011598	1	1	36	3	1	1	0	1	0	0	0	32.8	183	1.83	109.4	110	0.6	0.079	34.1	19	7	7	0	129	79	2	82	1	0	0	0	0	0	0	0	0	0	2161
36011599	1	1	41	2	1	1	1	1	0	0	0	29.8	163	1.63	78.8	79	0.48	0.0642	26.4	7	8.5	8.5	0	119	86	2	76	0	1	0	0	0	0	0	0	0	0	1382
36011601	1	1	54	2	1	1	0	0	0	0	0	21.8	166	1.66	60.2	83	0.5	0.0829	17.5	7	7.23	8.5	0	111	72	0	83	1	0		0	0	0	0	0	0	0	1460
36011604	1	1	82	2	2	2	0	1	1	0	0	26.4	161	1.61	68.6	95	0.59	0.0844	33.5	18	9	9	1	169	74	1	68	0	0	0	0	1	0	1	0	0	0	1503
36011605	1	1	69	1	2	2	1	0	1	0	0	24.2	173	1.73	72.3	82	0.48	0.0747	27.9	12	5	5	1	132	80	1	74	0	0	0	0	0	0	0	0	0	0	1603
36011606	1	1	49	1	1	1	0	0	0	0	0	26.1	170	1.7	75.5	84	0.49	0.0728	21.8	12	5	5	0	126	73	2	87	0	0	0	0	0	0	0	0	0	0	1698
36011607	1	1	50	2	1	1	1	0	1	0	0	26.7	159	1.59	67.5	93	0.59	0.0827	25.8	18	8	8	1	130	88	1	105	0	0	0	0	0	0	0	0	0	0	1685
36011609	1	1	71	3	2	2	1	0	1	0	0	30.6	169	1.69	87.5	110	0.65	0.0865	33.4	20	8	8	1	151	73	1	65	1	0	0	0	1	1	0	0	0	0	1807
36011610	1	1	54	3	1	1	0	0	0	0	0	27	163	1.63	71.5	89	0.54	0.077	35.4	5	7.23	7.52	0	99	65	0	70	0	0	0	0	0	0	0	0	0	0	1425
36011611	1	1	83	1	2	2	1	1	0	0	0	27.2	172	1.72	80.4	90	0.52	0.0758	32.4	18	9	10	0	126	84	2	88	0	0	0	0	0	0	0	0	0	0	1700
36011612	1	1	71	2	2	2	1	0	0	0	0	26.5	161	1.61	68.6	83	0.51	0.0732	28.3	16	7	7	1	143	83	1	92	0	0	0	1	0	0	0	0	0	0	1534
36011613	1	1	71	2	2	2	0	0	0	0	0	25.1	164	1.64	67.6	78	0.47	0.0707	29.2	13	7.23	6	1	145	82	1	71	1	0	0	0	0	0	0	0	0	0	1516
36011614	1	1	53	3	1	1	0	1	0	0	0	25.7	174	1.74	77.4	91	0.52	0.0792	28.5	12	7	7	0	117	72	0	93	0	0	0	0	0	0	0	0	0	0	1687
36011615	1	1	58	1	4	3	1	1	0	0	0	21.4	166	1.66	59.2	74	0.45	0.0748	28	11	12	12	0	127	58	2	75	0	1	0	1	0	0	0	0	0	0	1390
36011616	1	1	44	2	1	1	1	0	0	0	0	24.4	172	1.72	72.1	80	0.46	0.0722	27.9	5	8	8.1	1	131	91	1	71	0	0	0	0	0	0	0	0	0	0	1489
36011617	1	1	58	3	1	1	1	1	1	0	0	25.4	161	1.61	65.9	79	0.49	0.0717	28.3	13	6	6	1	133	88	1	70	1	0	1	1	0	0	0	0	0	0	1496
36011619	1	1	77	3	2	2	0	1	0	0	0	26.1	169	1.69	74.5	90	0.53	0.0789	32.4	16	7.23	6	1	146	77	1	70	0	1	0	0	0	0	0	0	0	0	160
36011620	1	1	24	3	1	1	0	0	0	0	0	18.5	178	1.78	58.4	68	0.38	0.0732	14.4	2	8	8	0	105	56	0	78	1	0	0	0	0	0	0	0	0	0	1460
36011621	1	1	25	3	1	1	0	0	0	0	0	20.2	170	1.7	58.3	71	0.42	0.0738	10.9	4	7	7.5	0	105	59	0	90	1	0	0	0	0	0	0	0	0	0	1468
36011622	1	1	37	2	4	3	0	0	0	0	0	33.1	170	1.7	95.8	113	0.66	0.0838	37.5	20	10	10	1	151	94	1	87	1	0	0	0	0	0	0	0	0	0	1919
36011623	1	1	47	2	1	1	0	0	0	0	0	29.3	167	1.67	81.2	90	0.54	0.0729	29.3	16	4	4	1	142	92	1	76	1	0	1	0	0	0	0	0	0	0	1746
36011624	1	1	39	3	1	1	0	0	0	0	0	20.5	156	1.56	49.9	66	0.42	0.0707	21.3	5	7	7	0	117	79	0	94	0	0	0	0	0	0	0	0	0	0	1275
36011625	1	1	42	2	4	3	1	1	0	0	0	24.4	166	1.66	66.8	87	0.52	0.0802	28.4	10	8	8	0	115	69	0	88	1	0	0	0	0	0	0	0	0	0	1521
36011626	1	1	49	2	2	2	1	1	0	0	0	29	176	1.76	90.3	98	0.56	0.0782	31.2	16	7.5	7.5	1	126	91	1	77	1	0	0	0	0	0	0	0	0	0	1877
36011627	1	1	31	1	4	3	1	1	0	0	0	18.3	159	1.59	46.2	66	0.42	0.0756	18.3	3	10	10	0	111	58	0	78	0	0	0	0	0	0	0	0	0	0	1243
36011628	1	1	57	2	1	1	1	0	0	0	0	25	168	1.68	70.3	89	0.53	0.0805	25.1	12	5	5	1	151	80	1	83	0	0	0	0	0	0	0	0	0	0	1576
36011629	1	1	63	2	2	2	0	0	0	0	0	26.9	157	1.57	66	84	0.53	0.0744	22.8	15	8.5	8.5	0	139	82	2	74	0	0	0	0	0	0	0	0	0	0	1521
36011630	1	1	56	2	4	3	1	1	0	0	0	25.5	173	1.73	76.2	93	0.54	0.0816	27.4	12	8.5	8.5	0	117	77	0	85	0	0	0	0	0	0	0	0	0	0	1674
36011631	1	1	71	2	2	2	0	0	0	0	0	27.6	165	1.65	75.5	95	0.58	0.081	31.4	18	8	8	0	123	76	2	75	1	0	0	0	0	0	0	0	0	0	1629
36011633	1	1	83	1	2	2	0	0	0	0	0	30.8	162	1.62	80.7	96	0.59	0.0769	29.3	26	10	10	0	99	45	0	90					0	0	0	0	0	0	1724
36011634	1	1	78	1	2	2	1	0	0	0	0	23.6	164	1.64	63.4	80	0.49	0.0763	23.6	12	7	7	0	130	82	2	75	1	0	0	0	0	0	0	0	0	0	1464
36011635	1	1	83	1	2	2	0	0	0	0	0	28.2	161	1.61	73.2	92	0.57	0.0781	36.6	21	9	9	0	119	71	0	103	0	0	0	0	0	0	0	0	0	0	1558
36011636	1	1	42	3	1	1	1	0	0	0	0	31.9	169	1.69	91.6	99	0.59	0.0759	29.1	19	7	7	0	137	89	2	90	0	0	0	0	0	0	0	0	0	0	1914
36011637	1	1	52	2	2	2	0	1	0	0	0	22.2	165	1.65	60.1	75	0.45	0.0739	5.2	1	7.23	3	0	109	63	0		0	0	0	0	0	0	0	0	0	0	1528
36011638	1	1	46	1	4	3	1	1	1	0	0	22.4	159	1.59	56.3	78	0.49	0.0778	28.5	8	7.23	7	1	116	74	1	90	0	0	0	0	0	0	0	0	0	0	1350
36011639	1	1	74	3	2	2	0	0	0	0	0	22.2	166	1.66	60.9	78	0.47	0.0762	24.9	9	7.5	7.5	1	141	73	1	63	1	0	0	0	0	0	0	0	0	0	1429
36011640	1	1	53	2	1	1	0	0	0	0	0	24.5	161	1.61	63.6	80	0.5	0.0751	23.5	11	9	9	0	130	78	2	70	1	1	0	0	0	0	0	0	0	0	1484
36011641	1	1	67	2	2	2	1	0	0	0	0	20.6	159	1.59	52.1	71	0.44	0.0744	28.6	7	8	8	0	123	78	2	103	0	0	0	0	0	0	0	0	0	0	1273
36011642	1	1	71	2	2	2	1	1	0	0	0	25.3	164	1.64	68.4	92	0.56	0.0835	32.6	14	7.23	7.5	1	144	73	1	70	0	0	0	0	0	0	0	0	0	0	1512
36011643	1	1	61	1	2	2	0	1	1	0	0	27.6	163	1.63	72.9	91	0.56	0.078	28.9	16	3	4	1	161	89	1	70	0	0	0	0	1	1	0	0	0	0	1604
36011644	1	1	44	3	1	1	0	1	0	0	0	26.2	165	1.65	71	88	0.53	0.0773	30.4	13	7	7	0	130	88	2	82	0	0	0	0	0	0	0	0	0	0	1575
36011645	1	1	69	1	4	3	1	0	0	0	0	23.8	166	1.66	65.8	87	0.52	0.0811	27	12	7	7	0	119	66	0	72	1	0	0	0	0	0	0	0	0	0	1500
36011646	1	1	53	2	1	1	1	1	0	0	0	26.4	161	1.61	68.5	87	0.54	0.077	30.3	14	6	6	0	134	84	2	80	0	0	1	0	0	0	0	0	0	0	1530
36011647	1	1	40	1	1	1	1	1	0	0	0	23.7	161	1.61	61.5	86	0.54	0.0825	26.9	9	8	8	0	101	65	0	78	0	0	0	0	0	0	0	0	0	0	1442
36011648	1	1	76	3	2	2	1	1	0	0	0	19.6	163	1.63	51.9	73	0.45	0.0787	26.7	6	7	7	0	135	78	2	108	0	0	0	0	0	0	0	0	0	0	1275
36011649	1	1	47	2	4	3	1	1	0	0	0	21.2	167	1.67	59.5	83	0.5	0.0838	12.5	5	8	8	0	123	73	2	67	0	0	1	0	0	0	0	0	0	0	1473
36011650	1	1	63	2	2	2	0	1	0	0	0	28.5	165	1.65	77.1	100	0.6	0.0833	34.7	18	6	6	0	139	77	2	71	0	0	0	0	0	0	0	0	0	0	1638
36011651	1	1	69	2	2	2	0	0	1	0	0	25.1	162	1.62	66	86	0.53	0.0788	27.8	14	7.23	6	1	147	66	1	94	1	0	0	0	0	0	0	0	0	0	1497
36011652	1	1	64	2	2	2	0	0	0	0	0	20.4	166	1.66	56.1	69	0.42	0.0719	19.6	6	8	8	1	140	71	1	71	1	0	0	0	0	0	0	0	0	0	1376
36011653	1	1	69	2	2	2	0	0	1	0	0	23.8	175	1.75	73.1	90	0.51	0.0822	26.1	11	7.23	7.52	1	156	82	1	80	0	0	0	0	0	0	0	0	0	0	1628
36011654	1	1	68	3	2	2	0	0	0	0	0	23.5	163	1.63	62.2	81	0.5	0.0773	27.3	11	8	8	0	122	66	2	69	1	0	0	0	0	0	0	0	0	0	1439
36011655	1	1	58	2	1	1	1		0	0	0	26	174	1.74	79.2	91	0.53	0.079	25.4	13	8	5	1	154	89	1	82		0	1	1	0	0	0	0	0	0	1736
36011656	1	1	74	2	2	2	0	1	1	0	0	25.6	178	1.78	80.6	80	0.45	0.0686	34.9	15	9	9	1	159	82	1	96	1	0	0	0	1	0	0	0	0	1	1695
36011657	1	1	64	2	2	2	0	0	0	0	0	25.2	172	1.72	74.6	89	0.52	0.0788	26.9	13	8	8	1	144	89	1	59	0	1	0	0	0	0	0	0	0	0	1647
36011658	1	1	68	2	2	2	0	1	0	0	0	20.9	158	1.58	52.4	72	0.46	0.0759	20.4	7	8	8	0	137	72	2	80	0	0	0	0	0	0	0	0	0	0	1306
36011659	1	1	57	1	4	3	1	1	0	0	0	25.2	160	1.6	64.5	92	0.57	0.0842	32.9	13	7	7	0	133	76	2	74	0	0	0	0	0	0	0	0	0	0	1454
36011660	1	1	45	3	1	1	1	0	0	0	0	23.9	167	1.67	66.9	80	0.48	0.0746	22.9	9	8	8	0	108	80	2	85	0	0	0	0	0	0	0	0	0	0	1547
36011661	1	1	63	2	2	2	0	1	0	0	0	24.4	180	1.8	78.9	92	0.51	0.0813	28.7	12	5.5	5.5	0	117	77	0	74	1	1	0	0	0	0	0	0	0	0	1710
36011662	1	1	73	2	2	2	0	1	0	0	0	24.5	169	1.69	69.7	81	0.48	0.0737	34.4	13	8	8	0	138	63	2	63	0	0	0	1	0	0	0	0	0	0	1526
36011663	1	1	60	2	4	3	1	0	0	0	0	24.5	161	1.61	63.8	81	0.5	0.0759	32.5	12	11	11	0	113	59	0	72	1	0	0	0	0	0	0	0	0	0	1445
36011664	1	1	68	2	4	3	0	0	1	0	0	24	161	1.61	62.6	73	0.45	0.0693	25.8	12	7.23	7	1	132	80	1	67	1	0	1	0	0	0	0	0	0	0	1451
36011665	1	1	53	2	4	3	1	1	0	0	0	28.1	165	1.65	76.2	90	0.55	0.076	32	16	9	9	1	143	86	1	78	1	0	0	0	0	0	0	0	0	0	1643
36011666	1	1	36	3	4	3	0	0	0	0	0	20.6	169	1.69	58.9	73	0.43	0.0748	20.5	5	8	8	0	111	71	0	64	0	0	0	0	0	0	0	0	0	0	1431
36011667	1	1	30	3	4	3	1	1	0	0	0	27.6	173	1.73	82.4	96	0.56	0.08	29.1	12	8	8	0	119	79	0	76	0	0	0	0	0	0	0	0	0	0	1772
36011668	1	1	25	3	4	3	1	1	0	0	0	17.9	172	1.72	53	73	0.42	0.0809	16	2	8	10	0	106	58	0	66					0	0	0	0	0	0	1361
36011669	1	1	23	3	3	3	0	1	0	0	0	20.2	170	1.7	58.6	69	0.41	0.0715	15.4	4	6.5	6.5	0	117	60	0	72	0	0	0	0	0	0	0	0	0	0	1455
36011670	1	1	25	3	3	3	0	1	0	0	0	26	181	1.81	85.3	94	0.52	0.0796	24.4	9	8	8	0	116	66	0	85	0	0	0	0	0	0	0	0	0	0	1855
36011671	1	1	24	3	3	3	0	0	0	0	0	21.7	171	1.71	63.3	77	0.45	0.0756	17.2	5	10	10	0	121	71	2	94	0	0	0	0	0	0	0	0	0	0	1526
36011672	1	1	25	3	4	3	1	0	0	0	0	21.1	170	1.7	60.8	73	0.43	0.0735	14.4	5	7.23	8	0	127	72	2	80	0	0	0	0	0	0	0	0	0	0	1497
36011673	1	1	24	3	3	3	0	1	0	0	0	22.7	161	1.61	58.8	78	0.48	0.0767	19.4	5	7.23	8	0	128	70	2	108	0	0	0	0	0	0	0	0	0	0	1440
36011674	1	1	25	3	3	3	1	0	0	0	0	21.8	174	1.74	66.3	78	0.45	0.0754	20.3	5	8	8	0	119	74	0	79	0	0	0	0	0	0	0	0	0	0	1563
36011675	1	1	22	3	3	3	0	1	0	0	0	21.6	177	1.77	67.4	81	0.46	0.0785	21.7	5	7	12	0	131	82	2	110	1	0	0	0	0	0	0	0	0	0	1578
36011676	1	1	24	3	3	3	0	1	0	0	0	30.7	177	1.77	95.8	101	0.57	0.0774	30.2	14	8	9	0	129	64	2	85	0	0	0	0	0	0	0	0	0	0	1982
36011677	1	1	50	2	1	1	1	1	0	0	0	25.7	168	1.68	72.3	87	0.52	0.0769	24.1	12	7	8	0	113	75	0	72	0	0	0	0	0	0	0	0	0	0	1629
36011679	1	1	24	3	1	1	0	1	0	0	0	23.6	165	1.65	64	78	0.47	0.074	27.3	7	8	9	0	134	79	2	85	0	0	0	0	0	0	0	0	0	0	1490
36011680	1	1	24	3	3	3	0	0	0	0	0	22.2	162	1.62	58.3	76	0.47	0.0751	18.3	6	8	10	0	122	73	2	88	1	0	0	0	0	0	0	0	0	0	1433
36011681	1	1	23	3	3	3	0	1	0	0	0	20.2	178	1.78	64	71	0.4	0.072	17.8	4	7.5	9	0	114	70	0	86	0	0	0	0	0	0	0	0	0	0	1540
36011682	1	1	23	3	3	3	0	0	0	0	0	27.9	170	1.7	80.6	93	0.55	0.0775	30.2	11	7	7	0	128	65	2	73	0	0	0	0	0	0	0	0	0	0	1738
36011683	1	1	67	1	2	2	0	0	1	0	0	27.5	160	1.6	70.4	93	0.58	0.0809	32	17	6	6	1	153	88	1	70	0	0	0	0	0	0	0	0	0	0	1544
36011684	1	1	25	3	3	3	0	1	0	0	0	22.4	170	1.7	64.6	78	0.46	0.0753	17.2	6	8	9	0	129	74	2	100	0	0	0	0	0	0	0	0	0	0	1547
36011685	1	1	24	3	3	3	0	0	0	0	0	21.5	176	1.76	66.7	81	0.46	0.0786	21.2	5	7.23	6	0	129	82	2	85	1	0	0	0	0	0	0	0	0	0	1572
36011686	1	1	25	3	3	3	0	1	0	0	0	27.9	180	1.8	90	98	0.54	0.079	27.1	11	8	10	1	147	85	1	72	1	0	0	0	1	1	0	0	0	0	1921
36011687	1	1	25	3	3	3	0	1	0	0	0	21.8	179	1.79	70	79	0.44	0.076	17	5	7	10	0	132	76	2	80	0	0	0	0	0	0	0	0	0	0	1644
36011688	1	1	24	3	3	3	0	0	0	0	0	19.9	172	1.72	58.7	70	0.41	0.0731	17.8	4	7.5	8.5	0	122	75	2	63	0	0	0	0	0	0	0	0	0	0	1448
36011689	1	1	23	3	3	3	0	0	0	0	0	20.7	174	1.74	62.3	74	0.43	0.0748	23.9	4	7.23	7	0	131	77	2	85	0	0	0	0	0	0	0	0	0	0	1485
36011691	1	1	25	3	3	3	0	1	0	0	0	17.4	176	1.76	53.9	70	0.4	0.0786	16.4	1	8	8	0	100	65	0	90	0	0	0	0	0	0	0	0	0	0	1378
36011692	1	1	22	3	3	3	0	0	0	0	0	19.9	174	1.74	60.5	72	0.41	0.0738	13.4	3	7	10	1	143	90	1	100	0	0	0	0	0	0	0	0	0	0	1499
36011769	1	1	29	3	1	1	1	0	0	0	0	19.2	174	1.74	58.2	68	0.39	0.0719	46.6	4	8	8	0	109	67	0	45	1	0	0	0	0	0	0	0	0	0	1145
36012002	1	2	77	1	2	2	1	0	0	0	0	25.7	152	1.52	59.3	79	0.52	0.0732	40	10	8	8	1	149	67	1	60					0	0	0	0	0	0	1209
36012003	1	2	55	1	4	3	0	1	1	0	0	26.4	149	1.49	58.6	84	0.56	0.0776	33.4	9	7.23	8	1	123	80	1	72	1	0	0	0	1	0	1	0	1	0	1232
36012004	1	2	85	1	2	2	0	0	0	0	0	23.6	147	1.47	51.2	83	0.56	0.0827	39.3	9	7.23	6	0	133	51	2	51	0	0	0	0	0	0	0	0	0	0	1090
36012005	1	2	85	1	2	2	0	0	0	0	0	22.3	152	1.52	51.5	80	0.53	0.0819	37.9	7	7	7	1	162	69	1	70	0	0	0	0	0	0	0	0	0	0	1101
36012007	1	2	67	2	2	2	0	1	0	0	0	25.7	160	1.6	65.8	81	0.51	0.0739	39.2	10	7	7	0	109	77	0	78	1	1	0	1	0	0	0	0	0	0	1314
36012009	1	2	74	1	4	3	0	0	0	0	0	19.8	151	1.51	45.5	68	0.45	0.0756	31.1	4	8	8	1	184	93	1	72	0	0	0	0	0	0	0	0	0	0	1035
36012010	1	2	76	1	2	2	1	1	0	0	0	22.1	158	1.58	55	80	0.5	0.0803	36.7	7	9	9	0	130	69	2	78		0	1	0	0	0	0	0	0	0	1161
36012011	1	2	68	2	4	3	0	0	0	0	0	20.7	146	1.46	44.1	73	0.5	0.0801	32.4	4	7.23	6	0	129	59	2	62	0	0	0	0	0	0	0	0	0	0	1008
36012012	1	2	45	3	1	1	0	1	0	0	0	22.3	151	1.51	50.8	82	0.54	0.0842	32.8	5	8	8	0	111	76	0	66	0	0	0	0	0	0	0	0	0	0	1114
36012013	1	2	52	3	1	1	0	0	0	0	0	19.9	162	1.62	52.2	72	0.45	0.0772	27.3	3	7	8	0	122	78	2	70	1	0	1	0	0	0	0	0	0	0	1161
36012014	1	2	58	2	2	2	0	0	0	0	0	22.4	161	1.61	58	80	0.5	0.0793	31	5	7	7	1	142	96	1	95	1	1	0	1	0	0	0	0	0	0	1236
36012015	1	2	52	2	2	2	0	0	0	0	0	29.1	149	1.49	64.5	92	0.62	0.0797	41.4	12	8	8	0	119	89	2	84	0	0	0	0	0	0	0	0	0	0	1281
36012016	1	2	30	3	1	1	0	0	0	0	0	29.1	162	1.62	76.7	88	0.54	0.0732	34.4	9	7	8	0	118	75	0		0	0	0	0	0	0	0	0	0	0	1514
36012017	1	2	33	3	1	1	0	0	0	0	0	27.8	162	1.62	72.9	92	0.57	0.0788	37.9	9	7	7	0	109	75	0	67	0	0	0	0	0	0	0	0	0	0	1431
36012018	1	2	36	3	1	1	0	0	0	0	0	36.5	163	1.63	96.4	99	0.61	0.0705	44.7	19	6.5	6.5	0	107	86	2	108	1	1	0	0	0	0	0	0	0	0	1731
36012019	1	2	47	3	1	1	0	0	1	0	0	25.5	153	1.53	59.7	81	0.53	0.0752	34.2	8	8	8	1	123	83	1	84	1	0	1	0	0	0	0	0	0	0	1246
36012020	1	2	59	2	2	2	0	0	0	0	0	25.8	152	1.52	59.8	92	0.6	0.085	36.1	9	6.5	6.5	1	154	80	1	57	1	1	0	0	0	0	0	0	0	0	1238
36012021	1	2	53	2	2	2	0	0	1	0	0	23.7	159	1.59	59.8	79	0.5	0.0759	33.8	6	7.5	7.5	1	152	81	1	71	1	1	0	0	1	1	0	0	0	0	1251
36012022	1	2	45	2	1	1	0	0	0	0	0	26.6	160	1.6	68.1	86	0.54	0.0763	33.6	8	8	10	0	125	78	2	64	1	1	1	0	0	0	0	0	0	0	1383
36012023	1	2	74	2	2	2	0	1	0	0	0	21.3	162	1.62	56	76	0.47	0.0772	34.3	5	7.23	8.5	0	125	71	2	79	0	0	0	0	0	0	0	0	0	0	1181
36012024	1	2	67	1	2	2	0	1	1	0	0	24.3	149	1.49	54	82	0.55	0.0796	37.9	8	7	7	1	140	78	1	93					0	0	0	0	0	0	1139
36012025	1	2	78	1	2	2	0	1	1	0	0	24	148	1.48	52.8	71	0.48	0.0701	35.5	8	9.5	9.5	1	134	48	1	68	1	0	0	0	1	0	0	0	1	0	1131
36012026	1	2	56	2	4	3	0	0	0	0	0	22.3	154	1.54	53	80	0.52	0.0814	31.2	5	7	7	0	126	75	2	95	1	0	1	0	0	0	0	0	0	0	1155
36012027	1	2	32	3	4	3	0	1	0	0	0	27.4	160	1.6	70.1	87	0.54	0.0752	36.9	8	7	9	0	117	63	0	75	1	0	0	0	0	0	0	0	0	0	1394
36012028	1	2	58	2	2	2	0	1	0	0	0	25.1	147	1.47	54.3	88	0.6	0.0848	38.9	9	7.23	8	0	129	75	2	72	1	0	1	0	0	0	0	0	0	0	1140
36012029	1	2	69	1	2	2	0	1	0	0	1	22.9	155	1.55	55.1	79	0.51	0.0787	34.8	7	8	8	0	133	74	2	79	0	0	1	0	0	0	0	0	0	0	1171
36012030	1	2	66	1	2	2	1	0	0	0	0	19.4	158	1.58	48.4	73	0.46	0.0804	29.5	3	5	5	0	113	58	0	78	0	0	0	1	0	0	0	0	0	0	1093
36012031	1	2	70	2	2	2	0	1	1	0	0	26	151	1.51	59.3	84	0.56	0.0781	38.9	10	8	8	1	119	72	1	71	1	0	1	0	0	0	0	0	0	0	1215
36012032	1	2	77	1	2	2	0	1	0	0	0	27.7	143	1.43	56.7	80	0.56	0.0733	38.9	13	9	9	1	160	63	1	67	1	0	0	0	0	0	0	0	0	0	1174
36012033	1	2	45	2	1	1	0	1	0	0	0	26.2	149	1.49	57.9	80	0.54	0.0741	33.7	8	8	8	0	126	82	2	84	1	0	0	0	0	0	0	0	0	0	1220
36012034	1	2	35	3	1	1	0	0	0	0	0	22.4	157	1.57	55.1	71	0.45	0.0713	31.6	4	8.5	9.5	0	108	63	0	69	1	0	0	0	0	0	0	0	0	0	1189
36012035	1	2	59	2	2	2	0	0	0	0	0	25.4	151	1.51	57.9	80	0.53	0.0756	36.1	9	6	7	1	140	77	1	70	1	1	0	0	1	1	0	0	0	0	1208
36012036	1	2	77	2	4	3	0	1	0	0	0	25.7	146	1.46	54.4	85	0.58	0.0808	41.4	11	8	8	0	134	57	2	75	0	0	0	0	0	0	0	0	0	0	1129
36012037	1	2	59	2	4	3	0	1	0	0	0	21.2	160	1.6	54.5	69	0.43	0.0708	27.6	3	7	7	1	141	93	1	66	1	0	0	0	0	0	0	0	0	0	1197
36012038	1	2	77	1	2	2	0	1	0	0	0	28.3	140	1.4	55.4	88	0.63	0.0803	44.1	14	3	3	0	137	84	2	86	0	0	0	0	0	0	0	0	0	0	1130
36012039	1	2	77	1	4	3	0	1	1	0	0	27.7	150	1.5	62.3	88	0.59	0.0785	36.7	10	7.23	3.5	1	123	66	1	77	0	0	0	0	1	1	0	0	0	0	1274
36012040	1	2	55	2	2	2	0	0	0	0	0	30.6	149	1.49	68	94	0.63	0.0787	40.3	15	6.5	6.5	0	109	69	0	63	0	0	0	0	0	0	0	0	0	0	1339
36012041	1	2	59	1	4	3	0	0	0	0	0	22	150	1.5	49.4	83	0.56	0.0867	38.2	6	7.23	6	1	151	83	1	76	1	0	1	0	0	0	0	0	0	0	1071
36012042	1	2	85	1	4	3	0	0	0	0	0	22.9	142	1.42	46.1	82	0.58	0.0853	46.2	8	5	5	1	159	76	1	86					0	0	0	0	0	0	990
36012043	1	2	50	1	4	3	0	0	0	0	0	23.2	156	1.56	56.2	78	0.5	0.0764	36.8	6	8	8	0	120	60	2	86	1	0	0	0	0	0	0	0	0	0	1181
36012044	1	2	57	2	2	2	0	0	1	0	1	36.5	148	1.48	80	109	0.74	0.0817	45.4	25	6.5	6.5	1	157	93	1	70	1	1	1	1	1	1	0	0	0	0	1495
36012045	1	2	57	2	2	2	0	0	0	0	0	26	164	1.64	69.9	88	0.54	0.0784	34.3	8	7.23	7	0	128	84	2	86	1	1	0	0	0	0	0	0	0	0	1408
36012047	1	2	57	2	2	2	0	0	0	0	0	23.2	151	1.51	52.9	72	0.48	0.0723	34.9	6	6	6	0	120	71	2	76	1	0	1	0	0	0	0	0	0	0	1137
36012048	1	2	66	1	2	2	0	0	0	0	0	25.2	156	1.56	61.3	81	0.52	0.0756	39.3	9	7.23	7	0	126	74	2	74	0	0	0	0	0	0	0	0	0	0	1245
36012049	1	2	79	1	4	3	0	1	0	0	0	29.4	147	1.47	63.5	104	0.7	0.0897	44.4	16	7.23	4	1	179	92	1	92	0	0	0	0	0	0	0	0	0	0	1248
36012050	1	2	75	1	2	2	0	0	0	0	0	21.8	150	1.5	49	78	0.52	0.0816	41.4	7	5	5	0	137	81	2	68	1	0	1	0	0	0	0	0	0	0	1052
36012051	1	2	75	1	4	3	0	0	0	0	0	21.2	140	1.4	41.6	75	0.54	0.0828	40.2	6	7.23	3	1	155	72	1	67	0	0	0	0	0	0	0	0	0	0	942
36012052	1	2	57	2	2	2	0	1	0	0	0	27.3	162	1.62	71.6	93	0.57	0.0802	38.6	11	8	7	1	167	98	1	78	1	0	0	0	0	0	0	0	0	0	1406
36012053	1	2	48	2	2	2	0	0	0	0	0	27.2	161	1.61	70.4	88	0.55	0.0768	36.5	9	7	7	0	114	72	0	88	1	0	0	1	0	0	0	0	0	0	1400
36012054	1	2	85	1			0	0	1	0	0	27.5	151	1.51	63.1	93	0.62	0.0831	41	13	7.23	9	1	141	68	1	74	0	0	0	0	1	1	0	0	0	0	1262
36012055	1	2	84	1	2	2	0	1	0	0	0	21.3	151	1.51	48.5	73	0.48	0.0773	36.2	6	6	6	1	151	71	1	78					0	0	0	0	0	0	1062
36012056	1	2	41	2	4	3	0	1	0	0	0	21.8	155	1.55	52.7	67	0.43	0.069	28	4	5.5	5.5	0	121	78	2	67	1	0	0	1	0	0	0	0	0	0	1165
36012057	1	2	56	2	2	2	0	0	0	0	0	24.6	153	1.53	57.6	75	0.49	0.0712	35.1	7	7	7	0	123	80	2	89	0	0	0	0	0	0	0	0	0	0	1209
36012058	1	2	72	2	2	2	0	1	0	0	0	21.7	161	1.61	55.9	77	0.48	0.078	33	5	7.23	6.5	0	118	60	0	68	1	0	0	1	0	0	0	0	0	0	1193
36012059	1	2	70	1	2	2	0	1	0	0	0	24.3	158	1.58	61	85	0.54	0.0806	34.6	8	7.23	5	0	122	69	2	88	0	0	0	0	1	0	1	0	0	0	1265
36012061	1	2	45	2	4	3	0	1	0	0	0	16.9	160	1.6	43.6	62	0.39	0.0744	25.9	1	7.23	10	0	118	80	2	97	0	0	0	0	0	0	0	0	0	0	1028
36012062	1	2	66	1	2	2	0	0	1	0	0	28.4	149	1.49	63	93	0.62	0.0818	34.5	9	8	8	1	144	69	1	68					1	1	0	0	0	0	1312
36012063	1	2	55	1	2	2	0	0	0	0	0	27.9	150	1.5	62.8	86	0.57	0.0765	38.9	11	7	7	0	118	74	0	70	1	0	0	0	1	0	0	0	1	0	1269
36012064	1	2	67	1	2	2	0		1	0	0	22.8	159	1.59	57.3	80	0.5	0.0789	37	7	8.5	7.52	1	154	88	1	86	1	0	1	0	1	1	0	0	0	1	1190
36012065	1	2	51	2	4	3	0	0	0	0	0	22.3	158	1.58	55.7	80	0.51	0.0803	35.9	5	9	9	0	127	64	2	63	0	0	0	0	0	0	0	0	0	0	1178
36012066	1	2	56	2	2	2	0	1	0	0	0	29	151	1.51	66.1	89	0.59	0.0767	39	13	7.23	5.5	0	119	74	0	72	1	1	0	0	0	0	0	0	0	0	1318
36012067	1	2	66	1	2	2	0	0	0	0	0	25.1	154	1.54	59.6	89	0.58	0.0837	39.7	9	8	8	0	129	73	2	73	1	0	0	0	0	0	0	0	0	0	1217
36012068	1	2	57	2	2	2	0	1	0	0	0	21.8	147	1.47	46.8	71	0.48	0.075	33.5	5	5.5	5.5	0	101	67	0	83	1	0	0	0	0	0	0	0	0	0	1047
36012069	1	2	77	1	2	2	0	1	0	0	0	23.8	152	1.52	54.9	86	0.57	0.0843	38.2	8	7.23	7	1	149	61	1	65	0	1	0	0	0	0	0	0	0	0	1152
36012070	1	2	83	1	2	2	0	1	1	0	0	25	154	1.54	59.2	101	0.66	0.0952	40.3	10	6	6	1	168	81	1						0	0	0	0	0	0	1201
36012071	1	2	55	2	4	3	0	0	0	0	0	24.5	147	1.47	52.7	81	0.55	0.0792	37.7	9	8	8	0	116	80	2	83	0	0	0	0	0	0	0	0	0	0	1120
36012072	1	2	75	1	2	2	0	0	0	0	0	24.1	152	1.52	55.7	90	0.59	0.0875	39	9	6	6	1	153	73	1		1	0	0	0	0	0	0	0	0	0	1161
36012073	1	2	58	2	4	3	0	1	0	0	0	22.2	157	1.57	54.8	73	0.46	0.0738	31.5	5	6	7	0	121	64	2	70	1	0	0	0	0	0	0	0	0	0	1182
36012074	1	2	77	1	2	2	1	1	0	0	0	33.8	148	1.48	74.1	103	0.7	0.081	43	22	4	6.5	1	185	88	1	70	1	0	0	0	0	0	0	0	0	0	1415
36012075	1	2	62	1	2	2	0	0	1	0	0	29.3	158	1.58	73.1	87	0.55	0.0728	38.5	13	8	8	1	154	86	1	76	1	0	1	1	0	0	0	0	0	0	1430
36012076	1	2	74	1	2	2	0	0	0	0	0	22	159	1.59	55.7	84	0.53	0.0848	35.7	6	7	7	0	130	62	2	70	1	0	0	0	0	0	0	0	0	0	1174
36012077	1	2	54	1	4	3	0	0	0	0	0	20.8	159	1.59	52.7	73	0.46	0.0765	29.8	4	7.23	7	0	124	75	2	73	0	0	0	0	0	0	0	0	0	0	1157
36012078	1	2	62	2	2	2	0	0	0	0	0	27.3	155	1.55	65.6	95	0.61	0.0838	35.5	10	5	5	0	135	80	2	68	0	0	0	0	0	0	0	0	0	0	1333
36012080	1	2	75	1	2	2	0	0	0	0	1	32.9	146	1.46	70.1	103	0.71	0.083	41.8	19	7.23	7	1	142	82	1	68	0	0	0	0	0	0	0	0	0	0	1362
36012081	1	2	58	2	2	2	0	0	0	0	0	32.5	153	1.53	76.5	102	0.67	0.081	40.4	17	8	8	0	130	72	2	71		1			0	0	0	0	0	0	1469
36012082	1	2	78	1	4	3	0	0	0	0	0	27.5	143	1.43	56.3	89	0.62	0.0817	44.6	14	7.23	8.5	1	143	79	1	84	0	0	0	0	0	0	0	0	0	0	142
36012083	1	2	56	1	2	2	0	0	1	0	0	27.8	156	1.56	67.6	93	0.6	0.0813	37	11	7.23	9	1	161	78	1	74	1	1	1	1	0	0	0	0	0	0	1354
36012084	1	2	60	2	4	3	0	0	1	0	0	27.4	155	1.55	65.9	93	0.6	0.0819	37.7	11	7	7	1	153	75	1	85					1	1	0	0	0	0	1323
36012085	1	2	55	1	4	3	0	0	1	0	0	29.5	160	1.6	75.1	95	0.59	0.0783	35.9	12	6	6	1	129	82	1	67	1	1	0	0	1	1	0	0	0	0	1481
36012086	1	2	71	1	4	3	0	0	0	0	0	24.2	154	1.54	57.5	83	0.54	0.0796	40.5	9	7.23	6	0	118	70	0	64	0	0	0	0	0	0	0	0	0	0	1182
36012087	1	2	52	1	2	2	0	0	0	0	0	22.4	160	1.6	56.9	77	0.48	0.077	33.8	5	7.23	7.5	1	136	90	1	81	1	1	1	0	0	0	0	0	0	0	1209
36012088	1	2	64	1	2	2	0	0	0	0	0	29.6	152	1.52	68.4	86	0.56	0.0727	40.7	13	8	8	0	135	84	2	82	1	0	0	0	0	0	0	0	0	0	1344
36012089	1	2	66	1	4	3	0	1	1	0	0	39.5	115	1.15	52.2	90	0.78	0.0724	33.4	5	7.23	8	1	204	105	1	88		1	1		0	0	0	0	0	0	1133
36012090	1	2	56	2	2	2	0	0	0	0	0	25.7	154	1.54	60.9	83	0.54	0.0766	33.9	8	8	8	0	122	73	2	75	0	1	0	0	0	0	0	0	0	0	1267
36012091	1	2	77	1	2	2	0	1	0	0	0	29	142	1.42	58.4	88	0.62	0.0784	42.2	15	7.23	8.5	0	127	72	2	86	0	0	0	0	0	0	0	0	0	0	1183
36012092	1	2	71	1	2	2	0	0	0	0	0	21.8	156	1.56	53	78	0.5	0.0803	35	1	6	6	0	138	85	2	90	0	0	0	0	0	0	0	0	0	0	1138
36012093	1	2	60	1	2	2	0	0	1	0	0	25	150	1.5	56.2	79	0.53	0.0754	33.8	8	7.23	6	1	154	98	1	72	1	1	1	0	0	0	0	0	0	0	1192
36012094	1	2	63	1	2	2	0	1	1	0	0	28.3	152	1.52	65.4	99	0.65	0.0862	39.3	12	7	7	1	170	98	1	71	0	0	0	0	0	0	0	0	0	0	1306
36012095	1	2	81	1	4	3	0	0	1	0	0	36.4	144	1.44	75.5	102	0.71	0.0772	47.5	28	7.23	5	1	203	103	1	118	0	0	0	0	0	0	0	0	0	0	1403
36012096	1	2	48	2	4	3	0	0	0	0	0	24.8	146	1.46	52.8	83	0.57	0.0806	34.1	7	7.23	6	0	117	76	0	72	1	0	0	0	0	0	0	0	0	0	1138
36012097	1	2	57	2	2	2	0	1	0	0	0	24.3	144	1.44	50.3	88	0.61	0.0876	35.3	8	7.23	8	0	125	68	2	70	0	0	0	0	0	0	0	0	0	0	1093
36012098	1	2	56	1	4	3	0	0	1	0	0	32.5	151	1.51	74.1	93	0.61	0.0741	40.2	17	6.5	6.5	1	137	75	1	65	1				1	1	0	0	0	0	1433
36012099	1	2	53	2	4	3	0	0	0	0	0	21.6	157	1.57	53.2	73	0.46	0.0746	31.5	5	7.23	10	0	115	79	0	70	0	0	0	0	0	0	0	0	0	0	1158
36012100	1	2	80	1	2	2	0	0	1	0	0	28.4	146	1.46	60.5	90	0.61	0.0796	42.9	14	7	7	1	130	63	1	75					1	1	0	0	0	0	1212
36012101	1	2	60	2	2	2	0	1	0	0	0	24.6	153	1.53	57.2	78	0.51	0.0743	31.9	8	8	8	0	122	65	2	70	1	0	0	1	0	0	0	0	0	0	1219
36012103	1	2	76	1	2	2	0	1	1	0	0	32.6	149	1.49	71.9	102	0.68	0.0815	41.6	19	6	6	1	119	65	1	60	1	1	1	0	1	1	0	0	0	0	1391
36012104	1	2	87	1	4	3	1	0	0	0	0	20.5	146	1.46	43.6	68	0.47	0.0756	34.1	5	8	8	1	177	66	1	66	0	0	0	0	0	0	0	0	0	0	993
36012105	1	2	63	1	4	3	1	0	0	0	0	24.4	158	1.58	60.8	78	0.49	0.0734	35.8	8	8	8	0	131	78	2	74	0	0	0	0	0	0	0	0	0	0	1255
36012106	1	2	66	3	2	2	0	0	1	0	0	25.9	144	1.44	53.7	83	0.57	0.0785	40.1	10	8	8	1	154	84	1	79	1	0	0	0	0	0	0	0	0	0	1124
36012108	1	2	53	2	2	2	0	0	0	0	0	22.5	149	1.49	49.9	77	0.52	0.0793	34.9	6	6	6	1	170	98	1		1	1	1	0	0	0	0	0	0	0	1091
36012110	1	2	61	1	1	1	0	0	0	0	0	26.1	158	1.58	65.1	82	0.52	0.0738	33.7	9	8	8	1	163	81	1	76	0	0	0	0	0	0	0	0	0	0	1336
36012112	1	2	74	1	2	2	0	0	0	0	0	25.8	156	1.56	62.8	91	0.58	0.0834	40.6	10	9	9	1	147	73	1	82	0	0	0	0	0	0	0	0	0	0	126
36012113	1	2	75	1	4	3	0	0	0	0	0	25.9	151	1.51	59.3	87	0.58	0.0809	37.7	10	7.23	7	0	138	74	2	91	0	0	0	0	0	0	0	0	0	0	1221
36012114	1	2	82	1	2	2	0	0	1	0	0	28.8	153	1.53	67.2	90	0.58	0.077	38	13	7.23	10	1	148	87	1	80					1	1	1	0	0	0	1345
36012115	1	2	76	1	2	2	0	0	1	0	0	27.3	145	1.45	57.3	83	0.57	0.076	44.8	13	7.23	10	1	132	70	1	72	0	0	0	0	1	0	0	0	0	1	1156
36012116	1	2	61	2	2	2	0	1	0	0	0	25.7	151	1.51	58.3	88	0.58	0.0822	36.3	9	6	6	0	122	72	2	74	1	0	0	0	0	0	0	0	0	0	1213
36012117	1	2	63	2	2	2	0	0	0	0	0	32.3	159	1.59	81.9	96	0.6	0.0751	44.3	18	5	5	1	171	78	1	80	0	0	0	0	0	0	0	0	0	0	1522
36012118	1	2	50	2	4	3	0	0	0	0	0	20.7	149	1.49	46.1	67	0.45	0.0728	31	4	6	6	0	118	72	0	80	1	0	0	0	0	0	0	0	0	0	1047
36012119	1	2	57	1	2	2	0	0	0	0	0	37.2	155	1.55	88.9	110	0.71	0.0793	43.3	23	6	6	0	111	71	0	81	1				0	0	0	0	0	0	1634
36012120	1	2	67	1	4	3	0	0	0	0	0	23.9	155	1.55	57.3	77	0.5	0.0745	35.7	7	7.23	4	0	134	69	2	90	0	0	0	0	0	0	0	0	0	0	1201
36012121	1	2	82	1	4	3	0	0	0	0	0	19.2	142	1.42	38.8	79	0.56	0.0925	35	4	6	6	1	165	51	1	67	0	0	0	0	0	0	0	0	0	0	912
36012122	1	2	56	2	2	2	0	0	0	0	0	24.8	149	1.49	55.2	82	0.55	0.079	40	8	10	10	0	117	61	0	66	1	1	0	0	0	0	0	0	0	0	1149
36012123	1	2	51	2	4	3	0	0	0	0	0	32.4	156	1.56	78.8	105	0.67	0.0827	41	16	7.23	7	0	114	73	0	81	0	0	0	0	0	0	0	0	0	0	1498
36012124	1	2	53	2	2	2	0	0	0	0	0	27.1	149	1.49	60.1	78	0.52	0.0708	35.7	10	7.23	8	0	137	79	2	66	1	0	0	0	0	0	0	0	0	0	1244
36012125	1	2	62	1	2	2	0	0	0	0	0	23.3	155	1.55	56	79	0.51	0.0778	31.6	6	7	9	1	142	72	1	72	0	0	0	0	0	0	0	0	0	0	1201
36012126	1	2	59	2	2	2	0	1	0	0	0	22.6	160	1.6	57.9	81	0.51	0.0801	35	5	7.23	8	0	112	65	0	69	0	0	0	0	0	0	0	0	0	0	1216
36012127	1	2	57	2	2	2	0	1	0	0	0	20.5	151	1.51	46.8	70	0.46	0.0761	33	4	7.23	5	1	169	97	1	80	0	0	0	0	0	0	0	0	0	0	1048
36012128	1	2	57	2	2	2	0	0	0	0	0	25.6	143	1.43	52.2	82	0.57	0.0789	35.9	9	6	6	0	127	80	2	85	0	0	0	1	0	0	0	0	0	0	1119
36012129	1	2	62	2	2	2	0	0	0	0	0	26.6	158	1.58	66.4	89	0.56	0.0795	38.8	10	7.23	8	1	141	80	1	73	0	0	0	0	0	0	0	0	0	0	1325
36012130	1	2	51	2	2	2	0	0	0	0	0	26.1	150	1.5	58.7	81	0.54	0.0752	32.9	8	7.23	6	0	137	86	2	80	0	0	0	0	0	0	0	0	0	0	1237
36012131	1	2	58	2	4	3	0	1	1	0	0	23.6	158	1.58	59	85	0.54	0.0822	32.3	6	7.23	5	1	126	74	1	68	1	1	0	0	1	1	1	0	0	0	1245
36012132	1	2	53	2	4	3	0	0	0	0	0	25.6	153	1.53	59.7	76	0.5	0.0707	34.7	8	6	6	1	145	86	1	75	1	0	0	0	0	0	0	0	0	0	1243
36012133	1	2	86	1	4	3	0	0	0	0	0	27.3	137	1.37	51.1	90	0.66	0.0848	38	13	7.23	4	1	152	83	1	98	0	0	0	0	0	0	0	0	0	0	1091
36012134	1	2	73	1	2	2	0	0	0	0	0	26.1	150	1.5	58.5	89	0.59	0.0826	38	10	7.23	7	0	109	64	0	65	0	0	0	0	0	0	0	0	0	0	1207
36012135	1	2	56	2	2	2	0	0	0	0	0	22.1	155	1.55	53	80	0.52	0.0816	30.5	5	8	10	0	133	78	2	94	1	0	0	0	0	0	0	0	0	0	158
36012136	1	2	73	2	2	2	0	0	1	0	0	24.5	151	1.51	55.8	77	0.51	0.0743	34.6	8	7.23	7	1	139	61	1	64	1	1			0	0	0	0	0	0	1183
36012137	1	2	49	2	4	3	0	0	0	0	0	19.9	158	1.58	50	66	0.42	0.0715	33.1	4	7.23	8	0	122	71	2	74	1				0	0	0	0	0	0	1103
36012138	1	2	54	1	4	3	0	0	1	0	0	28.3	153	1.53	66.3	88	0.58	0.0766	37.4	11	7.23	8	1	133	80	1	62	1	0	0	0	1	0	1	0	0	0	1331
36012139	1	2	54	1	4	3	1	1	0	0	0	26.7	151	1.51	61.2	82	0.54	0.0747	37.3	10	5	5	0	118	75	0	66		0	0	0	0	0	0	0	0	0	1253
36012140	1	2	77	1	4	3	0	0	0	0	0	21.4	147	1.47	46.3	69	0.47	0.0738	35.7	6	6	6	1	177	85	1	90	0	0	0	0	0	0	0	0	0	0	1029
36012141	1	2	57	2	2	2	0	0	0	0	0	21.3	156	1.56	51.9	69	0.44	0.0719	30	5	6	6	0	124	73	2	74	0	0	1	1	0	0	0	0	0	0	1143
36012142	1	2	28	2	1	1	0	0	0	0	0	21.5	165	1.65	58.6	73	0.44	0.0735	25.9	3	10	10	0	107	63	0	91	0	0	0	0	0	0	0	0	0	0	1269
36012144	1	2	53	2	1	1	0	1	0	0	0	22.6	150	1.5	50.8	78	0.52	0.0797	33.9	6	7	7	1	156	86	1	73	1	0	1	0	0	0	0	0	0	0	1109
36012145	1	2	24	3	1	1	0	0	0	0	0	24.2	158	1.58	60.6	76	0.48	0.0723	33	5	7.5	9	0	112	64	0	89	1	0	0	0	0	0	0	0	0	0	1266
36012146	1	2	84	1	4	3	0	0	1	0	0	25.1	147	1.47	54.4	85	0.58	0.0818	43.7	11	7.23	5	1	163	77	1	77	0	0	0	0	1	0	0	0	0	1	1120
36012147	1	2	84	1	2	2	0	0	1	0	0	22.6	147	1.47	49	76	0.52	0.0784	38	7	7.23	8	1	142	69	1	79	1	0	0	0	1	1	0	0	0	0	1061
36012148	1	2	59	1	2	2	0	0	1	0	0	23.7	149	1.49	52.6	84	0.56	0.0834	39.5	9	7.23	7	1	138	58	1	90	1				0	0	0	0	0	0	1111
36012150	1	2	52	3	2	2	0	0	0	0	0	27.6	160	1.6	70.1	88	0.55	0.0762	37.3	9	9	9	0	117	75	0	71	0	0	0	0	0	0	0	0	0	0	1391
36012151	1	2	53	3	2	2	0	0	0	0	0	28.2	158	1.58	70.5	87	0.55	0.0744	38.9	11	8	10	1	141	68	1	69	1	0	0	0	0	0	0	0	0	0	1386
36012152	1	2	46	2	1	1	0	0	0	0	0	22.3	151	1.51	50.9	67	0.44	0.0683	29.3	5	8	10	0	138	80	2	80	0	0	0	0	0	0	0	0	0	0	1130
36012153	1	2	54	2	2	2	0	0	1	0	0	23.2	159	1.59	58.6	77	0.48	0.0751	34	6	7	7	1	139	75	1	78	0	0	0	0	1	1	0	0	0	0	123
36012154	1	2	61	2	2	2	0	0	0	0	0	23.7	160	1.6	60.7	79	0.49	0.0757	34.6	7	6	6	0	102	58	0	67	0	1	0	0	0	0	0	0	0	0	1260
36012155	1	2	70	2	2	2	0	0	1	0	1	22	156	1.56	53.2	71	0.46	0.0724	32.7	6	7.23	4.5	1	141	71	1	78	1	0	1	0	1	1	0	0	0	0	1151
36012156	1	2	67	1	2	2	0	0	1	0	0	22.1	156	1.56	53.5	72	0.46	0.0732	35.3	6	7	7	1	150	82	1	83	1	0	0	0	1	0	0	0	0	1	1145
36012157	1	2	68	2	2	2	0	1	1	0	0	26.6	167	1.67	74.1	90	0.54	0.0782	36.2	10	7.23	8.4	1	144	85	1	67	1	0	1	0	0	0	0	0	0	0	1462
36012158	1	2	80	1	2	2	0	0	1	0	1	23.5	146	1.46	50	79	0.54	0.0797	35.2	9	7	7	1	110	79	1	98	1	0	0	0	1	1	0	0	0	0	1099
36012160	1	2	43	2	1	1	0	1	1	0	0	25.6	157	1.57	63.1	88	0.56	0.0809	34	8	6	7	1	125	85	1	72	1	1	1	0	0	0	0	0	0	0	1301
36012161	1	2	67	2	2	2	0	1	1	1	0	32.6	157	1.57	80.3	96	0.61	0.0748	41	18	8	8	1	158	78	1	67	1	0	0	1	1	1	0	0	0	0	1523
36012162	1	2	64	1	2	2	0	0	1	0	0	21.4	158	1.58	53	78	0.49	0.0805	34.9	5	3	3	1	171	77	1	71	1				1	0	1	0	1	0	1141
36012163	1	2	62	2	2	2	0	0	0	0	0	23.4	154	1.54	55.4	79	0.51	0.0778	32.9	7	7	7	0	129	68	2	82	0	0	0	0	0	0	0	0	0	0	1185
36012164	1	2	62	2	2	2	0	0	0	0	0	18.8	155	1.55	45.1	64	0.41	0.0721	23.4	2	7.23	7.5	0	117	79	0	105	0	0	0	0	0	0	0	0	0	0	1059
36012165	1	2	66	2	2	2	0	1	1	0	0	20.4	156	1.56	49.6	69	0.44	0.0735	23	3	7.5	7.5	1	133	81	1	64	0	0	0	0	1	1	0	0	0	0	1138
36012166	1	2	65	2	2	2	0	0	0	0	0	19.8	158	1.58	49.5	72	0.45	0.0777	27.4	4	7.23	6	0	124	76	2	72	1	1	0	1	0	0	0	0	0	0	1115
36012167	1	2	76	1	4	3	0	0	1	0	0	21.7	147	1.47	46.9	79	0.54	0.0838	14.3	7	8	8	1	165	67	1	67					0	0	0	0	0	0	1014
36012168	1	2	58	2	2	2	0	0	0	0	0	23.2	151	1.51	52.9	81	0.54	0.081	34.4	7	8	8	0	96	69	0	99	0	0	0	0	0	0	0	0	0	0	1139
36012169	1	2	62	1	4	3	0	0	1	0	0	27.2	155	1.55	65.4	91	0.59	0.0808	36.9	11	7.5	7.5	1	182	89	1	84	0	0	0	0	1	1	0	0	0	0	1320
36012170	1	2	57	1	4	3	0	0	1	0	0	30.9	156	1.56	75.3	93	0.6	0.0755	39.6	15	6	6	1	137	84	1	78	1	0	0	0	1	1	0	0	0	0	1456
36012172	1	2	50	2	1	1	0	0	0	0	0	21.3	160	1.6	54.6	72	0.45	0.0741	30.1	4	10	10	0	130	87	2	91	0	0	0	0	0	0	0	0	0	0	1186
36012173	1	2	47	2	4	3	0	0	0	0	0	25.8	146	1.46	55.1	81	0.55	0.0768	40	9	7.23	6	0	103	68	0	77					0	0	0	0	0	0	1149
36012174	1	2	51	2	1	1	0	0	0	0	0	23.5	148	1.48	51.5	71	0.48	0.0711	31.2	6	5	10	0	121	76	2	77	0	0	0	0	0	0	0	0	0	0	1130
36012175	1	2	29	3	1	1	0	0	0	0	0	19.8	160	1.6	50.8	65	0.41	0.0704	24.7	2	8.5	10	0	103	63	0	78	0	0	0	0	0	0	0	0	0	0	1150
36012176	1	2	62	3	2	2	0	1	0	0	0	27.6	157	1.57	68.1	90	0.57	0.0782	40	12	8.5	8.5	0	118	72	0	78	0	0	0	0	0	0	0	0	0	0	1343
36012177	1	2	56	2	2	2	1	0	1	0	0	20.8	155	1.55	50	71	0.45	0.0749	32	4	6	7	1	130	62	1	72	1	0	1	1	1	0	1	0	0	0	109
36012178	1	2	62	2	2	2	0	0	0	0	0	26.5	158	1.58	65.8	82	0.52	0.0729	38.6	10	7.23	7	1	147	55	1	60	1	0	0	1	0	0	0	0	0	0	1317
36012179	1	2	43	2	1	1	0	1	0	0	0	24.1	160	1.6	61.8	85	0.53	0.0805	35.8	7	8	8	0	115	59	0	72	0	0	0	0	0	0	0	0	0	0	1272
36012180	1	2	71	1	4	3	0	1	0	0	0	25.5	151	1.51	57.7	78	0.52	0.0733	38.8	10	8	8	1	156	74	1	74	0	0	0	0	0	0	0	0	0	0	1191
36012181	1	2	63	2	2	2	0	1	1	0	0	29.2	166	1.66	80.4	99	0.6	0.081	42	17	8	8	1	148	83	1	88	1	0	1	0	1	1	0	0	0	0	1516
36012182	1	2	66	2	2	2	0	1	0	0	0	23.1	148	1.48	50.7	79	0.53	0.08	33.6	7	7	7	0	124	64	2	66	1	0	0	0	0	0	0	0	0	0	1107
36012183	1	2	69	2	2	2	0	1	1	0	0	34.1	155	1.55	82	104	0.67	0.0794	43.1	21	8	8	1	184	80	1	76	1	0	0	0	1	1	0	0	0	0	1532
36012184	1	2	63	2	2	2	0	0	1	0	0	25	152	1.52	57.7	85	0.56	0.0806	35	28	8	8	1	143	75	1	85	1	1	0	1	0	0	0	0	0	0	1210
36012185	1	2	51	1	2	2	0	1	0	0	0	26.7	154	1.54	63.3	91	0.59	0.0817	35.6	9	6	6	0	125	74	2	92	0	0	0	0	0	0	0	0	0	0	1293
36012186	1	2	58	2	2	2	0	0	0	0	0	26	157	1.57	64	87	0.55	0.0791	35.9	9	7	7	1	140	90	1	88	0	0	0	0	0	0	0	0	0	0	1304
36012187	1	2	69	2	2	2	0	1	0	0	0	21	161	1.61	54.4	71	0.44	0.0735	29	4	6	6	0	109	59	0	75	1	0	0	0	0	0	0	0	0	0	1183
36012188	1	2	39	3	4	3	0	0	0	0	0	21.2	160	1.6	54.2	72	0.45	0.0743	28.5	3	7	7	0	98	64	0	92	1	1	0	0	0	0	0	0	0	0	1188
36012189	1	2	47	2	4	3	0	0	0	0	0	20.9	151	1.51	47.3	72	0.47	0.0767	33	4	7	7	0	102	69	0	81	1				0	0	0	0	0	0	1059
36012191	1	2	86	2	2	2	0	0	0	0	0	19.9	152	1.52	46	68	0.45	0.0751	36.6	5	5	5	0	127	55	2	73	0	0	0	0	0	0	0	0	0	0	1024
36012192	1	2	65	1	2	2	0	0	1	0	0	25.6	157	1.57	62.8	83	0.53	0.0766	33.9	6	7.23	8.5	1	138	74	1	68	1	1	1	1	0	0	0	0	0	0	1297
36012193	1	2	73	2	2	2	0	0	1	0	1	19.2	150	1.5	43.3	68	0.45	0.0774	26.6	3	6	6	1	148	68	1	74	1	0	0	0	1	1	0	0	1	0	1016
36012194	1	2	62	2	2	2	0	0	1	0	0	26.8	155	1.55	64.3	89	0.57	0.0795	33.8	10	8	8	1	142	84	1	80	1	0	0	1	0	0	0	0	0	0	1323
36012195	1	2	51	2	2	2	0	1	0	0	0	30.8	152	1.52	71.1	94	0.62	0.0776	40	14	8	8	0	121	74	2	76	0	0	1	0	0	0	0	0	0	0	1388
36012196	1	2	77	1	2	2	0	0	1	0	0	27.6	143	1.43	56	98	0.69	0.0897	45.5	14	7	7	1	141	72	1	83	1		0	0	0	0	0	0	0	0	1134
36012197	1	2	61	1	2	2	0	1	1	0	0	25.6	159	1.59	64.7	87	0.55	0.0792	37.9	9	7.23	8	1	130	74	1	64	0	0	0	0	0	0	0	0	0	0	1304
36012199	1	2	54	2	1	1	0	0	0	0	0	23.8	153	1.53	55.3	82	0.53	0.0796	35.1	7	6	6	0	135	74	2	74	1	0	0		0	0	0	0	0	0	1174
36012200	1	2	59	2	2	2	0	0	1	0	0	25.4	153	1.53	59	78	0.51	0.0731	36.6	9	7	7	1	159	81	1	57	1	1	1	1	0	0	0	0	0	0	1223
36012201	1	2	47	1	1	1	0	1	0	0	0	24.8	150	1.5	55.7	84	0.56	0.0807	34.4	6	7	7.53	0	124	73	2	68	0	0	0	0	0	0	0	0	0	0	1184
36012203	1	2	60	2	2	2	0	0	0	0	0	31.2	160	1.6	79.5	84	0.52	0.0666	32.8	6	7.23	8	0	137	83	2	64	0	1	0	0	0	0	0	0	0	0	1251
36012204	1	2	59	1	2	2	0	0	0	0	0	24.2	145	1.45	50.5	79	0.54	0.078	31	7	7.23	7	0	116	58	0	84	1	0	0	0	0	0	0	0	0	0	1109
36012205	1	2	80	1	4	3	0	1	1	0	0	29.8	148	1.48	65.2	90	0.61	0.0771	40.2	15	4	4	1	135	75	1	94	1	0	0	0	1	1	1	1	0	0	1298
36012206	1	2	79	1	2	2	0	0	0	0	0	22.1	147	1.47	48	73	0.5	0.0767	39.8	7	6.5	6.5	0	134	64	2	80	0	0	0	0	0	0	0	0	0	0	1041
36012207	1	2	64	2	2	2	0	1	0	0	0	24	150	1.5	54	82	0.55	0.0806	36.5	8	9	9	0	127	65	2	70	1	0	1	0	0	0	0	0	0	0	1146
36012208	1	2	76	1	2	2	0	0	1	0	0	22.8	160	1.6	58	77	0.48	0.0757	33.2	6.6	7.23	6.5	1	122	59	1	83	1	1	1	0	1	1	1	0	0	0	1225
36012209	1	2	70	2	2	2	0	0	1	0	0	22.6	145	1.45	47.8	70	0.49	0.0731	37	7	7.23	7	1	133	73	1	72	1	0	1	0	1	1	0	0	0	0	1048
36012210	1	2	77	2	2	2	0	0	0	0	0	21.4	159	1.59	53.9	79	0.5	0.0812	34.5	5	6	6	0	130	70	2	73	0	0	0	0	0	0	0	0	0	0	1154
36012211	1	2	62	2	2	2	0	1	0	0	0	28.8	150	1.5	64.9	89	0.59	0.0769	39	13	8	8	0	138	85	2	71	0	0	0	0	0	0	0	0	0	0	1300
36012212	1	2	68	2	2	2	0	0	0	0	0	22.7	141	1.41	45.2	75	0.53	0.0789	27	5	7.23	8	0	135	55	2	68	1	0	0	0	0	0	0	0	0	0	1044
36012213	1	2	65	2	4	3	0	0	0	0	0	22.3	157	1.57	55	72	0.46	0.0726	31.5	5	7.5	7.5	0	113	71	0	74					0	0	0	0	0	0	1187
36012214	1	2	65	2	2	2	0	0	1	0	0	30.2	149	1.49	67	84	0.56	0.0709	39.3	15	6	6	1	152	84	1	71	1		1	1	1	1	0	0	0	0	1330
36012215	1	2	59	1	2	2	0	0	0	0	0	22.1	160	1.6	56.9	75	0.47	0.075	30	5	7.23	6	0	117	70	0	80	1	0	0	0	0	0	0	0	0	0	1224
36012216	1	2	86	1	2	2	0	0	1	0	0	28	150	1.5	63	91	0.61	0.0805	41	14	7.23	8	1	173	63	1	56	1		0	0	0	0	0	0	0	0	1259
36012217	1	2	75	1	4	3	0	1	0	0	0	23.6	151	1.51	53.6	78	0.52	0.0774	32.6	7	8	8	1	157	62	1	72					0	0	0	0	0	0	1158
36012218	1	2	62	2	2	2	0	0	0	0	0	22.4	151	1.51	50.8	75	0.49	0.0764	30.6	6	7.23	8	1	141	72	1	75	0	0	1	0	0	0	0	0	0	0	1122
36012219	1	2	65	2	2	2	0	0	0	0	0	30.9	163	1.63	81.6	99	0.6	0.0783	41.6	15	8	8	0	131	79	2	64	0	0	0	0	0	0	0	0	0	0	1538
36012220	1	2	57	2	2	2	0	0	0	0	0	26.4	167	1.67	73.2	95	0.57	0.0826	36.8	9	7.23	7	0	139	75	2	69	1	0	1	0	0	0	0	0	0	0	1442
36012221	1	2	50	2	4	3	0	0	0	0	0	24.9	160	1.6	63.7	79	0.49	0.0732	31.5	6	7	7	0	121	68	2	64	0	0	0	0	0	0	0	0	0	0	1326
36012222	1	2	58	2	2	2	0	1	0	0	0	24	158	1.58	59.5	78	0.49	0.0743	39.2	8	6	6	0	114	73	0	75	1	0	0	0	0	0	0	0	0	0	1219
36012223	1	2	57	2	2	2	0	0	0	0	0	23.4	156	1.56	56.7	87	0.56	0.0853	38.5	7	8	8	0	128	70	2	78	0	0	0	0	0	0	0	0	0	0	1181
36012224	1	2	47	2	4	3	0	1	0	0	0	20.3	151	1.51	46	68	0.45	0.0738	29.7	3	8	8	0	94	62	0	73	1	0	1	0	0	0	0	0	0	0	1050
36012225	1	2	46	3	4	3	0	1	0	0	0	27.1	158	1.58	67.5	84	0.53	0.0741	34.5	9	6	6	0	123	67	2	91	0	0	0	0	0	0	0	0	0	0	1367
36012226	1	2	55	2	2	2	0	0	0	0	0	25.1	161	1.61	65	83	0.51	0.076	35.4	8	7.23	8	0	119	68	0	62	0	0	0	0	0	0	0	0	0	0	1323
36012227	1	2	57	2	1	1	0	0	0	0	0	21.7	156	1.56	52.9	70	0.45	0.072	31.6	5	6	6	0	119	60	0	77	0	0	0	0	0	0	0	0	0	0	1152
36012228	1	2	45	1	1	1	0	0	0	0	0	19.6	152	1.52	45.2	66	0.43	0.0735	16.5	1	7	7	0	103	63	0	73	0	0	0	0	0	0	0	0	0	0	1089
36012229	1	2	45	2	4	3	0	0	0	0	0	25.2	158	1.58	62.9	80	0.51	0.0739	29.1	6	7	7	0	114	62	0	82	0	0	0	0	0	0	0	0	0	0	1328
36012230	1	2	61	2	2	2	0	0	1	0	0	21	154	1.54	49.8	74	0.48	0.0784	33.4	5	8	8	1	151	95	1	70	0	0	0	0	0	0	0	0	0	0	1096
36012231	1	2	67	2	2	2	0	1	1	0	0	27.1	156	1.56	66.2	92	0.59	0.0815	36.6	10	5	5	1	159	82	1	75	0	0	0	1	1	1	0	0	0	0	1334
36012232	1	2	34	2	4	3	0	1	0	0	0	31.6	158	1.58	78.9	98	0.62	0.0783	38.4	13	8	8	0	137	87	2	95	1	0	0	0	0	0	0	0	0	0	1518
36012233	1	2	70	1	2	2	0	0	0	0	0	27.5	151	1.51	62.4	95	0.63	0.0849	40	12	6.5	6.5	0	129	61	2	69	0	0	0	0	0	0	0	0	0	0	1255
36012234	1	2	67	1	2	2	0	0	0	0	0	29.9	146	1.46	63.4	97	0.67	0.0835	39.9	15	6	6	0	121	66	2	69	1	1			0	0	0	0	0	0	1271
36012235	1	2	68	1	2	2	0	0	0	0	0	26.6	152	1.52	61	96	0.63	0.0874	41.8	11	8	8	0	121	72	2	85	0	0	0	0	0	0	0	0	0	0	1270
36012236	1	2	68	2	2	2	0	0	0	0	0	28.4	155	1.55	67.8	98	0.63	0.0847	38.3	11	9	9	0	126	71	2		0	0	0	0	0	0	0	0	0	0	1350
36012237	1	2	63	2	2	2	0	0	0	0	0	30.4	153	1.53	71.5	101	0.66	0.0835	39.7	15	8	8	0	131	78	2	88	1	0	0	0	0	0	0	0	0	0	1397
36012238	1	2	70	1	4	3	0	0	1	0	0	24.3	159	1.59	61.4	81	0.51	0.0769	34.8	8	7	7	1	167	80	1	65	1		0	0	0	0	0	0	0	0	127
36012239	1	2	76	1	2	2	0	0	0	0	0	26.1	151	1.51	59.7	86	0.57	0.0793	36	10	7.23	8	0	123	73	2	85	0	1	0	0	0	0	0	0	0	0	1226
36012240	1	2	80	1	2	2	0	0	1	0	0	25.9	147	1.47	55.7	84	0.57	0.0795	38.8	10	5.5	5.5	1	160	71	1	90	1				0	0	0	0	0	0	1159
36012241	1	2	82	1	2	2	0	0	1	0	0	23.5	152	1.52	54.3	93	0.61	0.0919	37.5	8	7.23	9	1	158	71	1	87	0	0	0	0	1	1	0	0	0	0	1149
36012242	1	2	81	1	2	2	0	0	0	0	0	20.1	142	1.42	40.3	71	0.5	0.0806	31.8	5	8.5	8.5	0	112	56	0	66	0	0	0	0	0	0	0	0	0	0	947
36012243	1	2	66	1	2	2	0	0	0	0	0	20	155	1.55	48.4	79	0.51	0.0856	35.2	4	7.23	8	1	161	94	1	107	0	0	0	0	0	0	0	0	0	0	1068
36012244	1	2	67	1	2	2	0	1	0	0	0	26.5	147	1.47	57.5	84	0.57	0.0783	39.1	11	7.23	7	0	123	75	2	68	0	0	0	0	0	0	0	0	0	0	1186
36012245	1	2	76	1	2	2	0	0	1	0	1	26	157	1.57	64.2	90	0.57	0.0818	36.1	10	7	7	1	140	69	1	85	0	0	0	0	1	1	0	0	0	0	1307
36012246	1	2	53	1	4	3	0	0	0	0	0	23.4	159	1.59	58.9	86	0.54	0.083	33.2	6	7.23	7.5	0	120	82	2	81	1	0	1	0	0	0	0	0	0	0	1240
36012247	1	2	57	2	2	2	0	1	0	0	0	22.3	158	1.58	55.8	83	0.52	0.0829	30.6	5	9	9	0	110	60	0	78	1	0	0	1	0	0	0	0	0	0	1203
36012248	1	2	72	2	2	2	1	0	1	0	0	22.9	147	1.47	49.5	75	0.51	0.0765	36	7	6	7.5	1	146	77	1	83	0	0	0	0	1	0	0	0	0	1	1074
36012249	1	2	72	1	2	2	0	1	0	0	0	27.5	152	1.52	63.7	91	0.6	0.0806	40	13	7	7	1	146	86	1	73	0	0	0	0	0	0	0	0	0	0	1274
36012250	1	2	71	2	2	2	0	0	0	0	0	22.1	147	1.47	47.4	74	0.5	0.0771	37	7	7.23	7.5	0	127	73	2	68	1	0	0	0	0	0	0	0	0	0	1042
36012251	1	2	51	2	4	3	0	0	1	0	0	23.7	158	1.58	58.8	88	0.56	0.085	35.3	6	7	7	1	151	81	1	93	0	0	0	0	1	1	0	0	0	0	1223
36012252	1	2	77	1	2	2	0	0	1	0	0	28.5	154	1.54	67.5	97	0.63	0.0839	39.4	13	6	6	1	171	71	1	73	1	0	0	0	0	0	0	0	0	0	1338
36012253	1	2	61	2	2	2	0	0	1	0	0	23.9	160	1.6	61	82	0.51	0.0777	35.9	7	7.23	7	1	147	79	1	80	1	1	0	1	1	1	0	0	0	0	1258
36012254	1	2	62	3	2	2	0	1	0	0	0	25.6	149	1.49	57.2	80	0.54	0.0754	36	9	7.23	3	0	128	85	2	70	0	1	0	0	1	1	0	0	0	0	1198
36012256	1	2	42	2	4	3	0	0	0	0	0	26	150	1.5	58.8	75	0.5	0.0699	32	8	8	8	0	109	68	0	68	1	1	0	1	0	0	0	0	0	0	1243
36012257	1	2	71	2	2	2	0	0	1	0	0	30.6	152	1.52	70.4	90	0.59	0.0748	39.8	16	6	6	1	133	70	1	57	0	0	0	0	1	1	0	0	0	0	1380
36012258	1	2	73	1	4	3	0	0	0	0	0	27.4	150	1.5	61.7	84	0.56	0.0757	40	13	7.23	6	1	155	78	1	83					0	0	0	0	0	0	1245
36012260	1	2	57	2	4	3	0	0	0	0	0	22.9	152	1.52	52.9	77	0.51	0.0772	33.4	6	7.23	7	0	126	71	2	79	0	0	0	0	0	0	0	0	0	0	1144
36012263	1	2	85	3	2	2	0	0	1	1	0	24.4	153	1.53	57.2	88	0.58	0.0847	36.2	9	7	7	1	129	62	1	65	1		0	0	0	0	0	0	0	0	1197
36012264	1	2	87		2	2	0	0	1	0	0	25.3	142	1.42	51	101	0.71	0.0983	40.1	11	7	7	1	128	61	1	70	1				0	0	0	0	0	0	1082
36012265	1	2	65	1	4	3	0	0	1	1	0	22.6	157	1.57	55.6	76	0.48	0.076	31.9	6	4	4	1	163	78	1	77	1	1		1	1	1	0	0	0	0	1193
36012266	1	2	60	2	2	2	0	0	0	0	0	22.4	156	1.56	54.6	76	0.48	0.0761	31.3	6	7	7	1	148	87	1	81	1	0	0	0	0	0	0	0	0	0	1180
36012267	1	2	60	1	2	2	0	1	0	0	0	26.7	147	1.47	57.3	80	0.55	0.074	35.4	10	7.23	7	0	134	79	2	103	1	0	1	0	0	0	0	0	0	0	1201
36012268	1	2	55	1	4	3	0	1	0	0	0	27	157	1.57	66.5	85	0.54	0.075	33.8	9	6	6	0	129	73	2	68	0	0	0	0	0	0	0	0	0	0	1358
36012269	1	2	51	2	1	1	0	1	1	0	0	26.9	149	1.49	60	81	0.55	0.0742	31.9	9	8	10	1	152	94	1	95	1	0		0	1	1	0	0	0	1	1264
36012270	1	2	69	1	2	2	0	0	1	0	0	28.3	149	1.49	62.9	89	0.6	0.0787	39.4	13	7.23	7	1	151	74	1	65	0	0	0	0	1	1	0	0	0	0	1267
36012271	1	2	59	1	2	2	0	0	0	0	0	24.9	154	1.54	59	79	0.51	0.0748	33.6	8	7.23	7	1	143	79	1	64	1	1	1	0	0	0	0	0	0	0	1238
36012272	1	2	52	2	2	2	0	0	0	0	0	20.5	158	1.58	51.2	67	0.43	0.0716	27.9	4	8	8	0	109	70	0	73	1	0	1	1	0	0	0	0	0	0	1141
36012273	1	2	57	2	2	2	0	0	1	0	0	27.8	149	1.49	62	90	0.6	0.0802	38.5	11	8	8	1	145	93	1	74	1	0	0	0	0	0	0	0	0	0	1258
36012274	1	2	80	1	4	3	0	0	1	0	0	20.7	143	1.43	42.4	78	0.54	0.0864	35.2	5	7.23	5	1	166	73	1	73	0	0	0	0	0	0	0	0	0	0	970
36012275	1	2	56	1	2	2	1	0	0	0	0	28.6	160	1.6	73.1	96	0.6	0.0812	38.8	12	8.5	8.5	0	135	71	2	81	0	0	0	0	0	0	0	0	0	0	1427
36012276	1	2	57	2	2	2	0	0	1	0	0	33.1	155	1.55	80	105	0.68	0.0817	38.6	16	4.5	4.5	1	128	83	1	66	1	0	0	0	1	1	0	0	0	0	1539
36012277	1	2	61	3	2	2	0	0	1	0	0	29.1	160	1.6	74.6	97	0.61	0.0811	36.2	12	8	8	1	111	67	1	79	1	0	1	0	1	1	0	0	1	0	1471
36012278	1	2	48	1	1	1	0	0	0	0	0	27.9	154	1.54	66.1	92	0.6	0.0805	36.9	10	8	8	0	121	75	2	74	0	0	0	0	0	0	0	0	0	0	1331
36012279	1	2	27	2	1	1	0	0	0	0	0	22.8	153	1.53	53.3	73	0.48	0.0735	30.3	5	7	10	0	117	70	0	78	0	0	0	0	0	0	0	0	0	0	1166
36012280	1	2	24	3	1	1	0	0	0	0	0	21.6	164	1.64	58	66	0.4	0.0665	28	3	8	8	0	109	53	0	78	1	0	0	0	0	0	0	0	0	0	1235
36012281	1	2	48	2	1	1	0	0	0	0	0	24.5	161	1.61	63.4	82	0.51	0.0765	32.7	6	8	8	0	129	82	2	80	0	0	0	0	0	0	0	0	0	0	1313
36012282	1	2	47	2	1	1	0	0	0	0	0	29	154	1.54	69.1	93	0.6	0.0795	36.1	11.1	7	10	1	148	98	1	87	1	0	0	0	0	0	0	0	0	0	1383
36012283	1	2	51	2	1	1	0	1	0	0	0	24.1	155	1.55	58	81	0.52	0.0779	33.4	7	5	5	0	129	81	2	80	1	0	0	1	0	0	0	0	0	0	1224
36012284	1	2	49	2	1	1	0	0	0	0	0	23.3	159	1.59	58.9	89	0.56	0.0865	32.2	6	6	6	0	121	74	2	76	1	0	0	0	0	0	0	0	0	0	1281
36012285	1	2	48	2	1	1	0	0	0	0	0	22	157	1.57	54.2	71	0.45	0.0721	29.2	4	8	8.5	0	114	57	0	76		0	0	0	0	0	0	0	0	0	1184
36012286	1	2	43	2	1	1	0	0	0	0	0	20.3	166	1.66	55.7	74	0.45	0.0774	28.9	3	7	7	0	108	66	0	76	1	0	0	1	0	0	0	0	0	0	1211
36012287	1	2	63	2	2	2	0	0	0	0	0	24.4	149	1.49	54.1	74	0.5	0.0722	38.2	8	7.23	7	0	104	60	0	78	0	0	0	1	0	0	0	0	0	0	1140
36012288	1	2	54	2	2	2	0	0	1	0	0	27	159	1.59	68.6	85	0.54	0.0752	35.4	9	8	8	1	119	78	1	72	1	0	0	0	0	0	0	0	0	0	1380
36012289	1	2	37	2	1	1	0	0	0	0	0	20.8	162	1.62	54.6	75	0.46	0.0776	27	3	8	9	0	114	57	0	69	1	0	0	0	0	0	0	0	0	0	1201
36012290	1	2	52	2	2	2	0	0	0	0	0	26.6	159	1.59	67.4	83	0.52	0.0738	36.8	9	8	8	1	162	85	1	80	0	0	0	0	0	0	0	0	0	0	1352
36012291	1	2	46	3	1	1	0	0	0	0	0	17.9	158	1.58	44.5	64	0.41	0.0744	23.4	2	10	10	0	110	66	0	75	0	0	0	0	0	0	0	0	0	0	1056
36012292	1	2	30	3	1	1	0	1	0	0	0	22.9	153	1.53	53.5	72	0.47	0.0721	28	4	8	8	0	107	62	0	71	0	0	0	0	0	0	0	0	0	0	1176
36012294	1	2	36	2	1	1	0	0	0	0	0	22.7	162	1.62	59.3	72	0.44	0.0702	30.2	4	7	7	0	126	87	2	74	0	0	0	0	0	0	0	0	0	0	1262
36012295	1	2	48	1	1	1	0	1	0	0	0	21.8	147	1.47	46.9	69	0.47	0.0729	27.2	5	7	7.53	0	103	66	0	75	1	0	1	0	0	0	0	0	0	0	1073
36012296	1	2	41	2	1	1	0	0	0	0	0	25.8	149	1.49	57	80	0.53	0.0747	31.7	7	8	8	0	123	75	2	75	0	0	0	0	0	0	0	0	0	0	1216
36012297	1	2	61	2	3	3	0	0	1	0	0	28.8	154	1.54	68.3	93	0.6	0.0798	36.7	12	8.5	8.5	1	142	81	1	95	1	0	1	0	1	1	0	0	1	0	1368
36012298	1	2	63	1	2	2	0	1	1	0	1	26	145	1.45	54.3	83	0.57	0.0785	38.1	10	6	6	1	118	73	1	78	0	0	0	0	1	1	0	0	0	0	1142
36012300	1	2	73	1	2	2	0	0	1	0	0	28.3	155	1.55	67.7	88	0.56	0.0757	40	13	8	8	1	153	81	1	86	1		0	0	1	1	0	0	0	0	1337
36012301	1	2	71	1	4	3	0	0	0	0	0	23.3	154	1.54	55.6	78	0.51	0.077	34.3	7	7.23	8.5	0	138	73	2	70	0	0	0	0	0	0	0	0	0	0	1181
36012302	1	2	68	2	2	2	0	0	0	0	0	19.1	153	1.53	45	66	0.43	0.0748	32.8	3	5	5	0	131	63	2	92	0	0	0	1	0	0	0	0	0	0	1023
36012303	1	2	68	3	2	2	0	0	0	0	0	19	165	1.65	51.7	66	0.4	0.0722	29.2	3	6	6	0	98	64	0	85	0	0	0	0	0	0	0	0	0	0	1144
36012304	1	2	74	1	2	2	0	1	1	0	0	20.7	152	1.52	47.6	68	0.44	0.0727	30.7	5	6	6.5	1	147	69	1	98	0	0	0	0	1	1	0	0	0	1	1070
36012305	1	2	70	1	2	2	0	0	0	0	0	26.3	157	1.57	64.5	86	0.55	0.0775	36.1	10	9	9	0	127	73	2	69	0	0	0	0	0	0	0	0	0	0	1307
36012306	1	2	54	1	4	3	0	0	1	0	0	23.8	142	1.42	47.9	76	0.53	0.0769	34.5	7	7	7	1	119	78	1	78	1	0	0	0	1	1	0	0	0	0	1059
36012307	1	2	57	2	2	2	0	0	0	0	0	26.9	154	1.54	64.1	82	0.53	0.0738	38	10	4	4	1	152	88	1	72	1	0	0	0	0	0	0	0	0	0	1294
36012308	1	2	72	1	2	2	0	0	0	0	0	22.5	154	1.54	53.4	78	0.51	0.0789	33	6	7.23	8	0	127	66	2	69	1				0	0	0	0	0	0	1153
36012309	1	2	77	2	2	2	0	0	0	0	0	23	154	1.54	54.6	83	0.54	0.0825	38.1	7	5.5	5.5	1	145	85	1	94					0	0	0	0	0	0	1148
36012310	1	2	64	2	2	2	0	0	0	0	0	15.8	159	1.59	39.8	64	0.4	0.0809	23.1	1	5.5	5.5	0	135	71	2	93	0	0	0	0	0	0	0	0	0	0	972
36012311	1	2	60	2	2	2	0	0	1	0	0	27.9	155	1.55	67.2	85	0.55	0.0744	38.3	12	8	8	1	130	80	1	92	1	0	1	0	0	0	0	0	0	0	1340
36012312	1	2	60	3	2	2	0	0	0	0	0	24.5	157	1.57	60.2	85	0.54	0.0802	35.5	8	8	7	0	136	81	2	82	1	0	0	1	0	0	0	0	0	0	1247
36012313	1	2	67	2	2	2	0	0	0	0	0	27.2	155	1.55	64.9	89	0.58	0.0793	39.2	10	7.23	8	1	142	86	1	86	0	0	0	0	0	0	0	0	0	0	1299
36012314	1	2	61	2	4	3	0	0	1	0	0	23.8	151	1.51	54.5	77	0.51	0.0758	36.5	7	7.23	6	1	126	69	1	74	1	0	0	0	1	0	1	0	0	0	1154
36012315	1	2	85	2	2	2	0	0	0	0	0	23.3	153	1.53	54.2	73	0.48	0.0721	38.2	8	8	8	0	139	88	2	100	0	0	0	1	0	0	0	0	0	0	1141
36012316	1	2	51	2	4	3	0	0	0	0	0	17.8	140	1.4	34.9	59	0.42	0.0729	28.4	2	7	7	0	110	68	0	96	0	0	0	0	0	0	0	0	0	0	876
36012317	1	2	66	1	2	2	0	0	1	0	0	27.9	156	1.56	67.8	86	0.55	0.0752	38	12	7	7	1	143	80	1	77	1	1			0	0	0	0	0	0	1351
36012318	1	2	78	1	2	2	0	0	0	0	0	22	146	1.46	47.2	77	0.53	0.0816	35.8	6	7.23	6	0	118	61	0	67	0	0	0	0	0	0	0	0	0	0	1043
36012319	1	2	71	1	2	2	0	1	0	0	0	24.9	156	1.56	61	79	0.51	0.0743	37.9	9	7.23	8	1	157	78	1	91	1	0	0	0	1	1	0	0	0	0	1255
36012320	1	2	69	1	2	2	0	0	0	0	0	28.3	153	1.53	66	89	0.58	0.0776	39.2	12	7.23	7	1	140	77	1	84	0	0	0	0	0	0	0	0	0	0	1316
36012321	1	2	65	2	2	2	0	0	0	0	0	26.2	155	1.55	62.7	89	0.58	0.0814	37.6	10	5	6	0	139	72	2	70	0	0	0	0	0	0	0	0	0	0	1275
36012322	1	2	81	1	2	2	0	1	0	0	0	23.2	170	1.7	66.6	88	0.52	0.0831	37.4	7	5	5	1	156	58	1	56	0	0	0	0	0	0	0	0	0	0	1336
36012323	1	2	64	1	2	2	0	0	0	0	0	29.9	149	1.49	66.2	93	0.62	0.0789	39.2	14	7.23	6	0	131	70	2	68	0	0	1	0	0	0	0	0	0	0	1313
36012324	1	2	59	2	2	2	0	0	0	0	0	23.3	161	1.61	60.5	80	0.5	0.0773	36.3	7	7.23	7	1	140	86	1	72	1	1	0	0	0	0	0	0	0	0	1249
36012325	1	2	61	2	2	2	0	0	0	0	0	25.7	155	1.55	61.4	79	0.51	0.073	38.1	9	8	8	0	127	75	2	62	0	0	0	0	0	0	0	0	0	0	1252
36012326	1	2	60	2	2	2	0	1	0	0	0	21.7	163	1.63	57.6	74	0.45	0.0743	36.8	8	7	7	0	90	49	0	58	0	0	0	0	0	0	0	0	0	0	1338
36012327	1	2	66	2	2	2	0	0	1	0	0	29	151	1.51	66.4	84	0.56	0.0726	37.9	13	7.23	4.5	1	105	74	1	100	1	1		1	1	1	0	0	0	0	1330
36012328	1	2	69	1	4	3	0	1	0	0	0	22	151	1.51	50.1	70	0.47	0.073	32.4	6	6	6	0	119	74	0	76	0	0	0	0	0	0	0	0	0	0	1103
36012329	1	2	49	2	1	1	0	0	0	0	0	21.4	159	1.59	54	74	0.47	0.0761	29.6	4	5	5	0	135	80	2	77	1	0	0	0	0	0	0	0	0	0	1190
36012330	1	2	66	1	2	2	0	0	0	0	0	25.3	151	1.51	57.8	87	0.58	0.0822	37.3	9	6	4	0	113	68	0	65	1	0	0	0	1	0	1	0	0	0	1200
36012331	1	2	50	1	4	3	0	0	0	0	0	25.1	142	1.42	50.7	77	0.54	0.0752	37	8	8	8	0	120	70	2	95	1	0	0	0	0	0	0	0	0	0	1093
36012334	1	2	56	2	2	2	0	0	0	0	0	21.1	156	1.56	51.4	73	0.47	0.0765	30	4	5	5	0	118	56	0	87	0	0	0	0	0	0	0	0	0	0	1135
36012335	1	2	52	2	1	1	0	0	0	0	0	21.6	155	1.55	51.7	74	0.48	0.0764	35.6	5	7	8	0	114	66	0	83	0	0	0	0	0	0	0	0	0	0	1118
36012336	1	2	76	1	4	3	0	0	0	0	0	23.2	151	1.51	53.2	77	0.51	0.0771	37.8	7	8	8	1	163	80	1	63	1				0	0	0	0	0	0	1128
36012337	1	2	68	1	4	3	0	1	1	0	0	24.4	160	1.6	62.5	87	0.55	0.0819	37.3	8	8	8	1	140	74	1	66	1	0	0	1	1	1	0	0	0	0	1274
36012338	1	2	68	1	2	2	0	0	1	0	1	23.3	150	1.5	52.1	68	0.46	0.0685	37.6	7	6	6	1	126	69	1	95	1	0	0	0	1	1	0	0	0	0	1112
36012339	1	2	71	1	2	2	0	0	1	0	0	28.7	157	1.57	70.5	94	0.6	0.0802	39	13	10	10	1	155	74	1	74	0	0	0	0	0	0	0	0	0	0	1386
36012341	1	2	57	1	4	3	0	0	0	0	0	28.7	154	1.54	68	86	0.56	0.0742	39.2	12	5	5	0	121	77	2	76	0	0	0	0	0	0	0	0	0	0	1346
36012342	1	2	63	2	2	2	0	0	0	0	0	20.5	155	1.55	49.2	69	0.44	0.0739	30.4	4	6	6	0	86	52	0	70	0	0	0	0	0	0	0	0	0	0	1098
36012343	1	2	55	1	2	2	0	0	0	0	0	24.7	152	1.52	57.2	78	0.51	0.0747	23.2	7	7.23	5.5	0	129	79	2	64	1	1	1	1	0	0	0	0	0	0	1212
36012344	1	2	44	2	4	3	0	0	0	0	0	19.6	160	1.6	50.2	71	0.44	0.0767	30.4	3	7.5	7.5	0	101	60	0	87					0	0	0	0	0	0	1117
36012345	1	2	51	2	1	1	0	0	0	0	0	20.4	157	1.57	50.5	68	0.43	0.0728	31.2	4	8	8	0	114	76	0	76	0	0	0	0	0	0	0	0	0	0	1117
36012346	1	2	49	2	1	1	0	0	0	0	0	23.9	166	1.66	65.6	77	0.46	0.0719	32.7	6	8	10	0	121	73	2	75	0	0	0	0	0	0	0	0	0	0	1348
36012347	1	2	83	1	2	2	1	0	0	0	0	19.6	155	1.55	46.9	69	0.44	0.076	34.3	4	5	5	0	126	58	2	74	1	0	1	1	0	0	0	0	0	0	1045
36012348	1	2	79	1	2	2	0	0	1	0	0	22.4	147	1.47	48.6	75	0.51	0.0778	35.6	7	9	9	1	148	55	1	69	0	0	0	0	0	0	0	0	0	0	1665
36012349	1	2	29	3	4	3	0	0	1	0	0	18.5	154	1.54	43.8	63	0.41	0.0726	5.6	1	8	8	1	162	111	1	76	0	0	0	0	1	1	1	0	0	0	1114
36012350	1	2	57	1	2	2	0	0	0	0	0	23.9	149	1.49	53.2	79	0.53	0.0781	35	7	8	8	0	119	78	0	88	1	0	0	0	0	0	0	0	0	0	1141
36012351	1	2	50	2	1	1	0	0	0	0	0	24.2	162	1.62	63.2	74	0.46	0.0695	32.9	6	8	8	0	122	85	2	70	0	0	0	0	0	0	0	0	0	0	1310
36012352	1	2	57	1	2	2	0	1	0	0	0	19.9	167	1.67	55.2	76	0.46	0.0802	33.5	3	7.23	7	0	107	61	0	68	0	0	0	0	0	0	0	0	0	0	1182
36012353	1	2	21	3	4	3	0	1	0	0	0	19.8	155	1.55	47.3	66	0.43	0.0727	22.9	2	8	12	0	98	58	0	64	0	0	0	0	0	0	0	0	0	0	1099
36012354	1	2	74	2	2	2	0	0	1	0	0	27.3	149	1.49	60.8	90	0.61	0.0815	42	13	8	8	1	129	65	1	89	1	0	0	0	0	0	0	0	0	0	1221
36012355	1	2	53	2	4	3	0	1	0	0	0	21.7	157	1.57	53.4	77	0.49	0.0792	38.2	5	8	8	0	130	78	2	74	0	0	0	0	0	0	0	0	0	0	1120
36012356	1	2	57	2	1	1	0	0	0	0	0	23.8	150	1.5	53.8	80	0.53	0.0787	33.8	7	5	6	0	117	67	0	69	0	0	0	0	0	0	0	0	0	0	1155
36012357	1	2	61	2	2	2	0	1	0	0	0	23.5	147	1.47	50.8	77	0.52	0.0775	38.5	7	5.5	5.5	0	108	70	0	74	1	0	0	1	0	0	0	0	0	0	1090
36012358	1	2	43	3	1	1	0	0	0	0	0	19.1	155	1.55	46.1	69	0.44	0.0773	28.6	2	6	7	0	118	59	0	95	0	0	0	0	0	0	0	0	0	0	1058
36012359	1	2	58	2	2	2	0	1	0	0	0	20.9	153	1.53	49.1	78	0.51	0.0832	31.5	5	7.23	6.5	0	113	66	0	72	0	0	0	0	0	0	0	0	0	0	1092
36012360	1	2	74	1	2	2	0	0	0	0	0	27.9	147	1.47	60	85	0.58	0.076	38.8	13	6	6	1	157	87	1	83	0	0	0	0	0	0	0	0	0	0	1226
36012361	1	2	54	2	2	2	0	0	1	0	0	28.9	154	1.54	68.2	90	0.59	0.0774	39.2	13	8	8	1	149	88	1	87	1	0	0	0	1	1	1	0	0	0	1349
36012364	1	2	39	2	1	1	0	0	0	0	0	20.7	167	1.67	57.4	69	0.41	0.0709	25.4	3	6.5	6.5	0	112	85	2	156	0	0	0	0	0	0	0	0	0	0	1255
36012365	1	2	48	3	1	1	0	0		0	0	25.9	152	1.52	59.9	85	0.56	0.0786	34	8	9	7.53	1	166	97	1	98	0	0	0	0	0	0	0	0	0	0	1250
36012366	1	2	69	2	2	2	0	0	1	0	0	26.6	149	1.49	59.2	87	0.58	0.0797	40.3	11	6	6	1	111	64	1	92	1	0	0	0	1	1	0	0	0	0	1207
36012367	1	2	40	2	4	3	0	1	0	0	0	23	155	1.55	55.2	71	0.46	0.0707	32.5	5	7.23	9	0	120	84	2	95	1	0	1	0	0	0	0	0	0	0	1182
36012368	1	2	63	2	2	2	0	0	0	0	0	24	149	1.49	53.1	70	0.47	0.0684	36.5	8	7.23	7	0	122	70	2	78	1	0	0	0	0	0	0	0	0	0	1132
36012369	1	2	58	2	2	2	0	0	1	0	0	26.5	155	1.55	63.6	81	0.52	0.0732	38.2	10	8	8	1	161	89	1	77	1	0	1	1	0	0	0	0	0	0	1305
36012370	1	2	71	1	4	3	0	0	1	0	0	22	141	1.41	43.9	72	0.51	0.0777	39.2	7	8.5	8.5	1	158	65	1	98	0	0	0	0	1	0	1	0	0	1	980
36012371	1	2	69	2	2	2	0	1	0	0	0	24.2	151	1.51	55.5	80	0.53	0.078	32.8	8	7	7	1	146	61	1	83		1			0	0	0	0	0	0	1187
36012372	1	2	63	2	2	2	0	0	1	0	1	27.3	157	1.57	67.2	81	0.52	0.0713	38	11	7	7	1	145	87	1	78	1	0	1	1	0	0	0	0	0	0	1342
36012373	1	2	60	1	2	2	0	1	0	0	0	23.6	151	1.51	54	74	0.49	0.0727	37.7	7	7	7	0	99	61	0	75	0	0	1	0	0	0	0	0	0	0	1142
36012374	1	2	55	2	1	1	0	0	0	0	0	23.6	152	1.52	54.8	73	0.48	0.0724	34.3	6	8	8	0	126	81	2	74	0	0	0	0	0	0	0	0	0	0	1119
36012375	1	2	56	2	2	2	0	0	0	0	0	19.3	164	1.64	51.8	80	0.49	0.0873	33.6	3	7.23	7	0	119	73	0	67	0	0	0	0	0	0	0	0	0	0	1128
36012376	1	2	48	2	4	3	0	0	0	0	0	22.7	161	1.61	58.5	78	0.48	0.0767	29.7	5	7.23	7	0	115	80	2	79	0	0	0	0	0	0	0	0	0	0	1251
36012377	1	2	63	2	2	2	0	0	1	0	0	27.8	151	1.51	63.5	92	0.61	0.0811	38.1	12	4	4	1	146	86	1	70	1	0	0	0	1	1	0	0	0	0	1284
36012378	1	2	68	1	2	2	0	0	0	0	0	20.5	161	1.61	53.3	69	0.43	0.073	30.2	4	6	6	0	139	74	2	87	1	1	0	0	0	0	0	0	0	0	1165
36012379	1	2	63	1	4	3	0	0	0	0	0	23.5	150	1.5	52.8	77	0.51	0.0768	35.3	7	8	8	0	136	79	2	87	1	0	0	0	0	0	0	0	0	0	1133
36012380	1	2	52	2	2	2	0	1	0	0	0	22.8	156	1.56	55.2	71	0.45	0.0706	33.8	5	9	9	0	133	80	2	75	1	0	0	0	0	0	0	0	0	0	1178
36012381	1	2	55	2	2	2	0	1	0	0	0	25.7	150	1.5	57.9	81	0.54	0.076	37	9	7.23	8	0	106	65	0	73	0	0	0	0	0	0	0	0	0	0	1204
36012382	1	2	29	3	4	3	0	0	0	0	0	24.4	161	1.61	63.2	77	0.48	0.0725	28.4	5	8	8	0	106	61	0	95	0	0	0	0	1	1	0	0	0	0	1335
36012383	1	2	68	2	2	2	0	0	0	0	0	18.5	159	1.59	47	65	0.41	0.0734	31	3	7.23	8	0	129	84	2	85	1	0	0	0	0	0	0	0	0	0	1064
36012384	1	2	63	1	2	2	0	0	1	0	0	27.9	164	1.64	74.9	93	0.57	0.0793	37	11	7.23	8	1	120	86	1	96	1	0	0	0	0	0	0	0	0	0	1467
36012385	1	2	64	2	2	2	0	0	0	0	0	25.2	147	1.47	54.4	74	0.5	0.0712	36.2	9	7.23	6.5	1	142	80	1	69	1	0	0	0	0	0	0	0	0	0	1153
36012386	1	2	65	2	2	2	0	0	0	0	0	24.3	161	1.61	63.1	92	0.57	0.0867	36.4	8	7.23	8	0	129	83	2	85	0	0	0	0	1	1	0	0	0	0	1288
36012387	1	2	75	2	2	2	0	1	1	0	1	28.4	152	1.52	65.5	95	0.62	0.0823	42	15	10	10	1	145	68	1	75	0	0	0	0	1	1	0	0	0	0	1324
36012388	1	2	43	3	4	3	0	0	1	0	0	25.2	156	1.56	60.9	83	0.53	0.0777	30.1	7	8	8	1	122	86	1	109	1	0	0	0	1	1	0	0	0	0	1288
36012389	1	2	44	2	4	3	0	1	0	0	0	25.8	160	1.6	65.6	83	0.52	0.0753	30.9	7	7.23	7	0	112	66	0	75	0	0	0	0	0	0	0	0	0	0	1360
36012390	1	2	72	2	2	2	0	0	1	0	0	20.2	148	1.48	44.3	68	0.46	0.0748	33.1	4	7.23	5	1	142	78	1	81	0	0	0	0	0	0	0	0	0	0	1009
36012391	1	2	81	1	2	2	0	0	0	0	0	17	153	1.53	39.6	60	0.39	0.0734	33.5	2	7.23	6	0	134	48	2	63	1				0	0	0	0	0	0	935
36012392	1	2	78	1	2	2	0	0	0	0	0	19.9	159	1.59	50.5	78	0.49	0.0843	36.4	7	5	5	0	137	54	2	77	1	1			0	0	0	0	0	0	1219
36012393	1	2	48	1	4	3	0	0	0	0	0	25.5	159	1.59	64.4	96	0.6	0.0874	32	7	8	8	0	135	82	2	91	0	0	0	0	0	0	0	0	0	0	1333
36012394	1	2	64	1	2	2	0	0	1	0	0	29.4	158	1.58	73.7	93	0.59	0.0778	42.1	14	9	9	1	129	81	1	91	1	0	0	0	1	1	1	0	0	0	1415
36012395	1	2	71	1	2	2	0	0	1	0	0	28.1	146	1.46	60.2	85	0.58	0.0765	42	13	7.23	7.5	1	155	71	1	73	1	1	1		1	1	0	0	0	0	1211
36012396	1	2	54	1	2	2	1	0	0	0	0	23	164	1.64	61.8	81	0.49	0.0781	28.5	5	7	7	0	101	73	0	61	1	1	0	0	0	0	0	0	0	0	1313
36012397	1	2	55	1	1	1	0	0	0	0	0	22.1	149	1.49	49	70	0.47	0.073	31.3	5	5	7	0	122	80	2	79	0	0	0	0	0	0	0	0	0	0	1090
36012398	1	2	74	1	4	3	0	0	0	0	0	21.5	143	1.43	44	75	0.53	0.0813	35.1	7	6	6	1	159	57	1	87					0	0	0	0	0	0	1012
36012399	1	2	52	2	2	2	0	0	0	0	0	25.1	168	1.68	71	82	0.49	0.0736	35.3	7	8.5	8.5	0	122	80	2	68	1	0	1	0	0	0	0	0	0	0	1418
36012400	1	2	58	2	2	2	0	1	0	0	0	19.4	158	1.58	48.5	66	0.41	0.0722	28.9	3	7.23	8	0	107	63	0	82	0	0	0	0	0	0	0	0	0	0	1094
36012401	1	2	60	1	4	3	0	0	0	0	0	22.3	152	1.52	51.6	77	0.5	0.0783	30.8	5	9	9	0	120	70	2	74	0	0	0	0	0	0	0	0	0	0	1134
36012402	1	2	66	1	2	2	0	0	0	0	0	26.1	152	1.52	60.4	85	0.56	0.0784	39.7	6	5	5	0	131	78	2	79	1	0	0	0	0	0	0	0	0	0	1229
36012403	1	2	43	2	1	1	0	0	0	0	0	22.9	149	1.49	50.9	71	0.48	0.0721	36	5	7	10	0	110	72	0	76	1	0	0	0	0	0	0	0	0	0	1104
36012405	1	2	64	1	2	2	0	0	0	0	0	23.7	157	1.57	58.2	83	0.53	0.0807	37.6	8	7.23	5	1	144	64	1	64	1	0	0	0	0	0	0	0	0	0	1206
36012406	1	2	70	1	2	2	0	0	1	0	0	22.7	153	1.53	52.8	75	0.49	0.0759	34.7	6	8	8	1	117	52	1	65	1	0	1	0	1	1	1	0	0	0	1136
36012407	1	2	62	2	2	2	0	0	0	0	0	21.4	158	1.58	53.3	67	0.43	0.0696	32.3	5	8	8	0	116	68	0	74	0	1	0	0	0	0	0	0	0	0	1155
36012408	1	2	55	2	4	3	0	0	0	0	0	20.4	153	1.53	47.4	72	0.47	0.0779	29	4	8	8	0	113	64	0	65	0	0	0	0	0	0	0	0	0	0	1075
36012409	1	2	64	1	4	3	0	0	0	0	0	26.1	154	1.54	62.2	100	0.65	0.0915	37.1	9	7	7.53	0	135	72	2	74	0	0	0	0	0	0	0	0	0	0	1269
36012410	1	2	59	2	2	2	0	0	0	0	1	17.3	154	1.54	41.2	64	0.41	0.0769	25.3	1	9	9	0	129	60	2	88	1	1	1	0	0	0	0	0	0	0	988
36012411	1	2	54	2	2	2	0	1	0	0	0	21.1	154	1.54	50.3	72	0.47	0.0763	31.3	4	7	7	0	105	63	0	83	1	0	0	0	0	0	0	0	0	0	1112
36012412	1	2	50	2	4	3	0	0	0	0	0	22.9	152	1.52	53	72	0.48	0.0727	31.9	6	6	5.5	0	126	83	2	101	0	0	0	0	0	0	0	0	0	0	1160
36012413	1	2	60	2	2	2	0	0	1	0	0	27	148	1.48	58.8	83	0.56	0.0757	37.1	10	7	7	1	187	109	1	74	1	0	1	0	0	0	0	0	0	0	1216
36012414	1	2	54	2	1	1	0	0	0	0	0	21	159	1.59	52.7	72	0.45	0.0746	31.4	4	8	8	0	110	70	0	68	0	0	0	0	0	0	0	0	0	0	1150
36012415	1	2	43	2	4	3	1	0	0	0	0	22.3	164	1.64	60.1	73	0.45	0.0721	27	4	7.23	10	0	127	79	2	59	1	1	0	1	0	0	0	0	0	0	1292
36012416	1	2	49	2	1	1	0	0	0	0	0	20.9	161	1.61	54.3	75	0.47	0.0782	29.6	4	8	8	0	106	62	0	67	0	0	0	0	0	0	0	0	0	0	1184
36012417	1	2	61	2	2	2	0	0	0	0	0	23.5	157	1.57	57.9	76	0.48	0.0734	37.4	7	7	7	0	116	67	0	73	1	1	0	0	0	0	0	0	0	0	1203
36012418	1	2	52	2	1	1	0	0	0	0	0	20.3	165	1.65	55	73	0.44	0.0765	34.5	4	8	8	0	121	76	2	86	1	0	0	0	0	0	0	0	0	0	1180
36012419	1	2	48	3	1	1	0	1	0	0	0	22.2	166	1.66	61.2	80	0.48	0.0789	31.6	5	7	7.5	0	101	68	0	72	1	0	0	1	0	0	0	0	0	0	1284
36012420	1	2	47	1	4	3	0	0	0	0	0	21	157	1.57	51.5	73	0.46	0.0763	33.7	4	8.5	8.5	0	100	65	0	76	1	0	0	0	0	0	0	0	0	0	1123
36012421	1	2	50	1	4	3	0	1	0	0	0	23.4	153	1.53	54.5	77	0.5	0.076	31.3	6	9	9	0	122	72	2	73	1	0	0	0	0	0	0	0	0	0	1178
36012422	1	2	39	2	1	1	0	0	0	0	0	22.4	157	1.57	55.1	75	0.48	0.0751	29	4	7.5	8	0	95	64	0	75	0	0	0	0	0	0	0	0	0	0	1197
36012423	1	2	56	1	2	2	0	1	0	0	0	27	152	1.52	62.3	92	0.61	0.0833	38.6	10	6	6	0	121	60	2	66	0	0	0	0	0	0	0	0	0	0	1263
36012424	1	2	52	2	2	2	0	0	0	0	0	19	156	1.56	46.2	73	0.47	0.0823	29.9	3	6	6	0	131	73	2	86	1	0	0	0	0	0	0	0	0	0	1054
36012425	1	2	45	1	4	3	0	0	1	0	0	23.6	153	1.53	55.6	72	0.47	0.0706	31.6	6	8	8	1	164	95	1	88	0	1	0	0	1	1	0	0	0	0	1195
36012426	1	2	62	2	2	2	0	1	0	0	0	46	109	1.09	54.6	75	0.69	0.0563	31.9	5	6.5	6.5	0	123	78	2	75	0	0	0	0	0	0	0	0	0	0	1178
36012427	1	2	73	2	2	2	0	1	0	0	0	23.4	151	1.51	53.7	82	0.54	0.0818	34	7	10	10	0	119	56	0	82	0	0	0	0	0	0	0	0	0	0	1151
36012429	1	2	56	2	2	2	0	1	0	0	0	28.7	160	1.6	73.3	84	0.52	0.0707	37.6	12	7.5	7.5	0	129	75	2	79	1	1	1	0	0	0	0	0	0	0	1439
36012430	1	2	25	2	4	3	0	0	0	0	0	34.7	148	1.48	75.9	90	0.61	0.0696	39.7	16	11	11	0	104	68	0	84	0	0	0	0	0	0	0	0	0	0	1462
36012431	1	2	45	2	1	1	0	0	0	0	0	25.3	160	1.6	65	76	0.47	0.0693	31.6	7	7	7	0	105	67	0	87	1	0	0	0	0	0	0	0	0	0	1346
36012433	1	2	55	2	2	2	0	1	0	0	0	20.2	159	1.59	51.2	68	0.43	0.0725	27.5	3	7.23	9	0	117	67	0	66	1	0	0	0	0	0	0	0	0	0	1143
36012434	1	2	61	2	2	2	0	0	0	0	0	23.4	156	1.56	56.7	78	0.5	0.0761	34.6	7	5.5	5.5	0	111	69	0	74	0	0	0		0	0	0	0	0	0	1197
36012435	1	2	67	2	2	2	0	0	0	0	0	19.8	143	1.43	40.2	73	0.51	0.0838	23	3	7.23	4	0	119	49	0	76	0	0	0	0	0	0	0	0	0	0	980
36012436	1	2	60	2	2	2	0	1	0	0	0	25	149	1.49	55.8	87	0.58	0.0831	35.8	8	7	7	0	130	62	2	70	1	0	1	0	0	0	0	0	0	0	1177
36012437	1	2	54	2	2	2	0	0	1	0	0	30.8	156	1.56	75	95	0.61	0.077	37.6	14	7.23	7	1	154	96	1	90	1	0	1	0	0	0	0	0	0	0	1471
36012438	1	2	55	2	2	2	0	0	0	0	0	20.1	167	1.67	56	71	0.42	0.0738	29.9	3	7.5	7.5	0	119	69	0	71	0	0	0	0	0	0	0	0	0	0	1210
36012439	1	2	49	1	1	1	0	0	0	0	0	22.1	153	1.53	51.7	71	0.46	0.0726	29	5	7	7	0	114	71	0	76	0	0	0	0	0	0	0	0	0	0	1144
36012440	1	2	24	2	1	1	0	0	0	0	0	20.4	159	1.59	51.5	78	0.49	0.0833	23.9	2	9	10	0	101	62	0	89	0	0	0	0	0	0	0	0	0	0	1165
36012441	1	2	32	3	1	1	0	0	0	0	0	26.3	158	1.58	65.7	87	0.55	0.0779	35.5	7	9	10	0	107	67	0	72	0	0	0	0	0	0	0	0	0	0	1334
36012442	1	2	47	1	4	3	0	0	0	0	0	20.8	157	1.57	51	73	0.46	0.0769	29	4	7	7	0	108	66	0	76	0	0	0	0	0	0	0	0	0	0	1132
36012443	1	2	22	3	3	3	0	0	0	0	0	21.1	159	1.59	53.6	67	0.42	0.0691	24.7	3	6.5	7.5	0	92	56	0	80	0	0	0	0	0	0	0	0	0	0	1196
36012444	1	2	78	1	4	3	0	1	1	0	0	26.3	150	1.5	59.1	88	0.58	0.081	39.2	11	8	8	1	143	67	1	70					0	0	0	0	0	0	1210
36012445	1	2	56	1	4	3	0	0	1	0	0	29.8	138	1.38	56.7	81	0.59	0.0719	32.1	6	7.23	8	1	128	80	1	88	0	1	0	0	1	0	0	0	0	1	1210
36012446	1	2	50	2	4	3	0	0	0	0	0	19.3	151	1.51	44.1	62	0.41	0.0703	28	3	8	8	0	98	63	0	83	1	0	0	0	0	0	0	0	0	0	1023
36012447	1	2	50	2	1	1	0	0	0	0	0	21.8	151	1.51	49.7	75	0.49	0.0779	31.6	5	7.23	7	0	108	68	0	72	1	0	1	1	0	0	0	0	0	0	1101
36012448	1	2	52	2	2	2	0	1	0	0	0	24.7	149	1.49	54.6	79	0.53	0.0767	36	8	7.5	7.5	0	108	62	0	66	1	1	1	1	0	0	0	0	0	0	1156
36012449	1	2	51	1	1	1	0	0	0	0	0	24.7	144	1.44	50.9	75	0.52	0.0735	34.4	7	7.23	7.3	0	113	67	0	61	0	0	0	0	0	0	0	0	0	0	1106
36012450	1	2	40	2	4	3	0	0	0	0	0	29.3	139	1.39	56.7	76	0.55	0.0676	29.3	4	8	8	0	106	74	0	64	1	0	1	0	0	0	0	0	0	0	1224
36012451	1	2	62	2	2	2	0	0	0	0	0	33.6	151	1.51	76.4	101	0.67	0.0787	39.5	15	8	7.53	0	129	72	2	77	1	0	1	1	0	0	0	0	0	0	1474
36012453	1	2	66	2	1	1	0	0	0	0	0	21.4	155	1.55	51.3	68	0.44	0.071	28.2	5	8	10	0	122	64	2	91	0	0	0	0	0	0	0	0	0	0	1141
36012455	1	2	22	3	3	3	0	0	0	0	0	24.1	159	1.59	60.6	76	0.48	0.0722	22	16	7	8	0	109	75	0	90	1	0	0	0	0	0	0	0	0	0	1286
36012456	1	2	57	1	4	3	0	0	0	0	0	19.2	149	1.49	42.6	72	0.48	0.0821	26.3	3	7.23	8	0	99	63	0	60	1	0	0	0	0	0	0	0	0	0	1006
36012457	1	2	24	3	3	3	0	1	0	0	0	19.6	167	1.67	54.7	74	0.44	0.0785	25.1	2	9	9	0	110	68	0	75	0	0	0	0	0	0	0	0	0	0	1213
36012458	1	2	55	2	4	3	0	0	0	0	0	26.5	161	1.61	68.4	85	0.53	0.0757	38.2	9	8	8	1	133	91	1	84	0	0	0	0	0	0	0	0	0	0	1360
36012459	1	2	53	2	2	2	0	0	0	0	0	24.5	155	1.55	58.6	78	0.5	0.0738	34.7	7	7.23	8	0	120	73	2	62	0	1	0	0	0	0	0	0	0	0	1227
36012460	1	2	46	2	1	1	0	1	0	0	0	24.5	159	1.59	62	84	0.53	0.0785	33.7	7	7	7	1	162	98	1	71	1	0	0	0	0	0	0	0	0	0	1289
36012461	2	2	44	1	1	1	0	0	0	0	0	24.8	150	1.5	55.8	80	0.53	0.0768	34.7	7	7	8	1	135	91	1	83	1	0	0	0	0	0	0	0	0	0	1183
36012462	1	2	59	2	2	2	1	0	1	0	0	25.5	152	1.52	59.1	82	0.54	0.077	34	8	10	6.5	1	122	79	1	108	1	0	0	0	1	1	0	0	0	0	1238
36012463	1	2	79	2	2	2	0	0	1	0	0	30.4	156	1.56	74.2	99	0.64	0.0816	36.4	13	6	6	1	145	85	1		1	1	1		0	0	0	0	0	0	1474
36012464	1	2	67	1	4	3	0	0	1	0	0	23.9	159	1.59	60.2	94	0.59	0.0898	37	8	8	8	1	126	83	1	79	0	0	0	0	0	0	0	0	0	0	1240
36012465	1	2	68	2	2	2	0	0	0	0	0	23.9	155	1.55	57.2	80	0.51	0.0772	34.5	7	7	7	0	138	71	2	65	0	0	0	0	0	0	0	0	0	0	1206
36012466	1	2	54	2	2	2	0	0	1	0	0	23.8	152	1.52	55	75	0.5	0.0739	28	6	1	7	1	127	77	1	72	1	0	0	1	1	1	0	0	0	0	1199
36012467	1	2	61	1	2	2	0	0	0	0	0	21.1	162	1.62	55.3	70	0.43	0.0724	30.9	4	7.23	9	0	128	81	2	88	0	0	0	0	0	0	0	0	0	0	1194
36012469	1	2	62	2	2	2	0	0	1	0	0	25.6	152	1.52	59.4	75	0.49	0.0699	34.3	9	7.23	8	1	125	72	1	70	1	0	0	0	0	0	0	0	0	0	1241
36012470	1	2	77	1	2	2	0	0	1	0	0	21.9	147	1.47	47.4	73	0.5	0.077	36.1	6	7.23	3	1	134	78	1	75	0	0	0	0	1	0	0	0	0	1	1045
36012471	1	2	43	1	4	3	0	1	0	0	0	23.4	152	1.52	53.7	78	0.51	0.0772	30.7	6	7.23	8.5	0	112	71	0	73	0	0	0	0	0	0	0	0	0	0	1168
36012472	1	2	39	2	1	1	0	0	0	0	0	25	158	1.58	62	85	0.54	0.0795	37	7	8	10	0	112	67	0	65	1	1	1	0	0	0	0	0	0	0	1270
36012473	1	2	50	1	4	3	0	0	0	0	0	17.7	150	1.5	40	55	0.37	0.0666	24.9	2	7	7	0	103	67	0	86	0	0	0	0	0	0	0	0	0	0	970
36012474	1	2	54		2	2	0	0	1	0	0	24.6	162	1.62	64.2	80	0.49	0.0739	32.1	8	8	8	1	181	101	1	72	1	0	0	0	0	0	0	0	0	0	1330
36012475	1	2	48	2	1	1	0	0	0	0	0	22.1	164	1.64	59.1	74	0.45	0.0736	31	5	8	8	1	125	91	1	83	0	0	0	0	0	0	0	0	0	0	1254
36012476	1	2	54	2	2	2	0	1	0	0	0	29.6	158	1.58	73.4	94	0.59	0.0781	29.6	12	7.23	6	0	112	70	0	79	0	0	0	0	0	0	0	0	0	0	1446
36012477	1	2	66	2	2	2	0	0	0	0	0	25.8	149	1.49	57.2	82	0.55	0.077	38.7	10	9	9	0	130	60	2	79	1				0	0	0	0	0	0	1184
36012479	1	2	44	3	1	1	0	0	1	0	0	33.8	159	1.59	85.4	96	0.61	0.0731	37.9	15	7	8	1	114	79	1	76	1	0	0	0	1	1	0	0	0	0	1628
36012480	1	2	48	2	4	3	0	1	0	0	0	21.3	159	1.59	53.9	76	0.48	0.0787	31	4	8	8	0	106	66	0	75	1	0		0	0	0	0	0	0	0	1169
36012481	1	2	43	2	1	1	0	0	1	0	0	20.9	164	1.64	56.2	75	0.46	0.0773	30.3	3	7	7	1	154	103	1	77	0	0	0	1	1	0	1	0	0	0	1212
36012482	1	2	36	3	4	3	0	0	0	0	0	26.6	159	1.59	67.4	96	0.6	0.0854	39	12	7.23	8	0	124	77	2	75	1	0	1	0	0	0	0	0	0	0	1491
36012483	1	2	80	1	2	2	0	0	1	0	0	27.9	143	1.43	57	75	0.52	0.068	40.7	12	10	10	1	120	58	1	72	0	0	0	0	1	1	0	0	1	0	1124
36012484	1	2	52	3	1	1	0	0	0	0	0	23.1	155	1.55	55.1	69	0.44	0.0679	34.3	6	8	8	0	103	65	0	78	1	0	0	1	0	0	0	0	0	0	1175
36012485	1	2	47	2	1	1	0	1	0	0	0	17.3	167	1.67	48	72	0.43	0.0832	29.1	3	7	7	0	114	68	0	70	0	0	0	0	0	0	0	0	0	0	1086
36012486	1	2	50	2	1	1	0	0	0	0	0	23.7	160	1.6	60.7	78	0.49	0.0749	33	6	8	9	0	109	64	0	72	0	0	0	0	0	0	0	0	0	0	1269
36012488	1	2	39	2	4	3	0	0	0	0	0	25	165	1.65	67.6	85	0.52	0.0774	32.5	6	8.5	8.5	0	113	73	0	79	1	0	0	1	0	0	0	0	0	0	1382
36012489	1	2	45	2	4	3	0	1	0	0	0	22.9	157	1.57	56.5	76	0.49	0.0754	32.3	5	7	7	0	103	66	0	74	1	1	0	0	0	0	0	0	0	0	1206
36012490	1	2	65	2	2	2	0	0	1	0	0	23.8	151	1.51	54.3	89	0.59	0.0875	38.3	8	8	8	1	119	67	1	61	0	0	1	0	1	1	0	0	0	0	1143
36012491	1	2	57	2	2	2	0	0	1	0	0	23.2	159	1.59	58.6	81	0.51	0.0788	31.4	6	7.23	6	1	142	85	1	73	0	0	0	0	1	1	0	0	0	0	1244
36012492	1	2	64	3	1	1	0	1	0	0	0	23.1	158	1.58	57.4	78	0.5	0.0768	35	7	6.2	6.2	0	113	67	0	73	0	0	0	0	0	0	0	0	0	0	1206
36012493	1	2	55	1	2	2	0	0	0	0	0	32.7	157	1.57	81.1	106	0.68	0.083	40.5	17	7	7	1	156	85	1	78	1				0	0	0	0	0	0	1537
36012495	1	2	47	2	1	1	0	1	0	0	0	24.5	163	1.63	64.8	83	0.51	0.0767	35.5	7	6.5	7.5	0	118	74	0	82	1	0	0	0	0	0	0	0	0	0	1320
36012496	1	2	61	2	2	2	0	0	0	0	0	24.7	157	1.57	61	89	0.57	0.0837	37.6	8	7.23	8.5	1	151	96	1	99	0	0	0	0	0	0	0	0	0	0	1249
36012497	1	2	78	1	2	2	0	0	0	0	0	24.8	155	1.55	59.3	89	0.58	0.0843	35.8	9	7	7	0	109	64	0	72	0	0	0	0	0	0	0	0	0	0	1284
36012498	1	2	76	1	2	2	0	0	1	0	0	26.7	157	1.57	65.7	95	0.61	0.085	34.8	10	7.23	8	1	136	99	1	90	1	0	0	0	1	1	0	0	0	0	1341
36012499	1	2	60	2	2	2	0	0	1	0	0	30	163	1.63	80.2	101	0.62	0.0819	38.5	13	8.5	8.5	1	135	77	1	76					1	1	0	0	0	0	1540
36012500	1	2	57	2	2	2	0	0	0	0	0	21.8	151	1.51	49.8	72	0.47	0.0747	38	6	7.23	5	0	117	66	0	76	0	0	0	1	0	0	0	0	0	0	1078
36012501	1	2	64	2	2	2	0	0	0	0	0	30.5	148	1.48	66.7	95	0.64	0.0796	39.4	15	7.23	6.5	1	146	83	1	71	0	0	0	0	0	0	0	0	0	0	1325
36012502	1	2	47	1	1	1	0	0	0	0	0	24.3	150	1.5	54.7	81	0.54	0.0788	36.6	7	1	0.1	0	123	73	2	79	0	0	0	0	0	0	0	0	0	0	1158
36012503	1	2	45	2	4	3	0	0	0	0	0	21.4	163	1.63	56.6	75	0.46	0.0761	27.4	3	7	7	0	121	79	2	76	1	1	0	1	0	0	0	0	0	0	1232
36012504	1	2	60	2	4	3	0	0	0	0	0	24.9	143	1.43	50.9	76	0.53	0.0747	35.5	9	7.23	5	0	125	68	2	72	0	1	0	0	0	0	0	0	0	0	1101
36012505	1	2	45	2	1	1	0	0	0	0	0	22.6	151	1.51	51.4	75	0.49	0.0759	31	5	8	8	0	115	79	0	77	0	0	0	0	0	0	0	0	0	0	1130
36012506	1	2	59	2	2	2	0	1	0	0	0	26	157	1.57	64.2	81	0.51	0.0732	37.7	9	8	8	1	142	85	1	70	1	0	0	0	0	0	0	0	0	0	1297
36012507	1	2	46	1	1	1	0	0	0	0	0	25.4	147	1.47	54.5	82	0.56	0.0785	35.9	9	8	8	0	117	70	0	85	0	0	0	0	0	0	0	0	0	0	1157
36012508	1	2	56	2	2	2	0	0	0	0	0	23.5	148	1.48	51.7	69	0.46	0.0686	34	7	7.23	5	0	124	71	2	64	0	0	0	0	0	0	0	0	0	0	1121
36012511	1	2	75	2	2	2	0	0	1	0	0	19.5	161	1.61	50.6	79	0.49	0.0857	29.1	2	5	5	1	142	66	1	72	1	0	0	0	1	1	0	0	0	0	1126
36012512	1	2	52	2	1	1	0	0	0	0	0	27.3	161	1.61	71	92	0.57	0.08	35.4	9	6	6	0	127	79	2	69	0	0	0	0	0	0	0	0	0	0	1417
36012513	1	2	59	1	2	2	0	0	0	0	0	22	162	1.62	57.7	83	0.51	0.0831	33.4	5	7	7	1	158	86	1	95	0	0	0	0	0	0	0	0	0	0	1220
36012514	1	2	63	1	2	2	0	0	1	0	0	23.1	162	1.62	60.8	84	0.52	0.0812	32.4	6	3.5	3.5	1	148	68	1	82	0	0	0	0	1	1	0	0	1	0	1274
36012515	1	2	69	2	2	2	0	0	1	0	0	27.7	157	1.57	68.2	83	0.53	0.0724	37.8	11	8	8	1	143	79	1	80	1	1	0	0	0	0	0	0	0	0	1359
36012516	1	2	71	1	4	3	0	0	1	0	0	19.9	153	1.53	46.5	72	0.47	0.0793	30.2	4	8	8	1	134	71	1	61	1	0	1		0	0	0	0	0	0	1055
36012517	1	2	44	2	1	1	0	0	0	0	0	22	156	1.56	53.3	73	0.46	0.0739	31.5	4	6	6	0	112	70	0	74	0	0	0	0	0	0	0	0	0	0	1159
36012518	1	2	50	2	4	3	0	0	0	0	0	19.6	158	1.58	48.9	73	0.46	0.0793	31.1	3	6	6	0	112	64	0	72	0	0	0	0	0	0	0	0	0	0	1093
36012519	1	2	57	2	2	2	0	0	0	0	0	22.8	157	1.57	56	82	0.52	0.081	33.6	6	7	7	0	122	73	2	67	1	1	0	0	0	0	0	0	0	0	1192
36012520	1	2	52	2	2	2	0	1	0	0	0	21.5	163	1.63	57.5	85	0.52	0.0856	33.2	4	7.23	8	0	132	71	2	75	1	1	0	0	0	0	0	0	0	0	1219
36012521	1	2	56	2	2	2	0	0	0	0	0	20.2	160	1.6	51.4	62	0.39	0.0658	25.8	2	8	8	0	135	70	2	88	0	0	0	0	0	0	0	0	0	0	1156
36012522	1	2	61	2	2	2	0	1	0	0	0	27.9	151	1.51	63.7	91	0.6	0.0805	38.4	12	10	10	0	135	74	2	73	0	0	0	0	0	0	0	0	0	0	1285
36012523	1	2	73	3	2	2	0	1	1	0	0	24.5	149	1.49	54.6	82	0.55	0.0796	33.4	8	7	7	1	149	87	1	82	0	0	0	0	0	0	0	0	0	0	1170
36012524	1	2	60	2	2	2	0	0	0	0	0	22.7	155	1.55	54.3	79	0.51	0.0791	34.3	6	8	8	1	167	70	1	70	0	0	0	0	0	0	0	0	0	0	1112
36012525	1	2	58	2	2	2	0	0	0	0	0	25.8	151	1.51	58.6	90	0.6	0.0839	37.6	14	7.23	9	1	150	86	1	69	1	1	0	0	0	0	0	0	0	0	1339
36012526	1	2	63	2	2	2	0	0	1	0	0	28.5	164	1.64	76.3	82	0.5	0.0683	37.5	11	7	7	1	131	80	1	55	1	0	0	0	1	1	0	0	0	0	1487
36012527	1	2	64	1	2	2	0	0	0	0	0	24.1	152	1.52	55.5	80	0.52	0.0773	33.2	7	7	7	0	117	65	0	76	0	1	0	0	0	0	0	0	0	0	1185
36012528	1	2	67	1	2	2	0	0	0	0	0	21.8	154	1.54	51.5	72	0.47	0.0741	30.1	5	10	10	0	124	55	2	74	0	0	0	0	0	0	0	0	0	0	1129
36012530	1	2	54	3	2	2	0	0	0	0	0	24.5	163	1.63	65.2	82	0.5	0.0758	36.5	7	8	8	0	138	69	2	78	0	0	0	0	0	0	0	0	0	0	1321
36012531	1	2	65	2	2	2	0	0	0	0	0	24.6	163	1.63	65.6	80	0.49	0.0744	37.5	8	7	7	0	131	70	2	71	0	0	0	1	0	0	0	0	0	0	1321
36012532	1	2	63	2			0	0	0	0	0	22.6	156	1.56	54.9	70	0.45	0.0696	35.5	6	5	6	1	143	74	1	71	0	0	0	0	0	0	0	0	0	0	1165
36012533	1	2	62	2	2	2	0	0	0	0	0	22.6	159	1.59	57.1	81	0.51	0.0805	36.3	6	10	10	0	122	63	2	67	1	0	1	0	0	0	0	0	0	0	1196
36012535	1	2	64	1	2	2	0	0	0	0	0	26.3	147	1.47	56.8	83	0.56	0.0771	40.5	11	9	9	0	128	80	2	99	0	0	0	0	0	0	0	0	0	0	1170
36012536	1	2	40	3	1	1	0	0	0	0	0	24.7	160	1.6	63.4	83	0.52	0.0774	31	6	7	10	0	132	79	2	85	1	0	0	0	0	0	0	0	0	0	1323
36012537	1	2	76	1	4	3	0	0	0	0	0	19.9	151	1.51	45.2	71	0.47	0.0789	38.2	5	8	8	0	138	69	2	73	1	0	1	0	0	0	0	0	0	0	1006
36012538	1	2	57	2	2	2	0	0	0	0	0	23.9	162	1.62	63.1	82	0.5	0.0772	32.4	6	7	7	0	131	72	2	80	1	1	0	0	0	0	0	0	0	0	1311
36012539	1	2	34	1	4	3	0	0	0	0	0	18.2	151	1.51	41.6	70	0.46	0.0823	28.7	4	8.5	8.5	0	128	82	2	96	0	0	0	0	0	0	0	0	0	0	1116
36012540	1	2	38	1	1	1	0	0	0	0	0	28.6	148	1.48	62.2	88	0.6	0.0777	35	10	9	12	0	111	60	0	81	1	0	0	0	0	0	0	0	0	0	1280
36012542	1	2	41	2	1	1	0	0	0	0	0	23.3	165	1.65	63.4	81	0.49	0.0777	33.3	5	7	8	0	112	78	0	80	0	0	0	0	0	0	0	0	0	0	1311
36012543	1	2	40	2	1	1	0	0	1	0	0	25.2	172	1.72	74.2	87	0.5	0.0767	31.6	6	6	6	1	130	76	1	74	1	0	0	0	0	0	0	0	0	0	1493
36012544	1	2	62	1	2	2	0	1	0	0	0	22.3	164	1.64	60.2	79	0.48	0.0783	31.6	5	7.5	7.5	0	106	56	0	80	0	0	0	0	0	0	0	0	0	0	1268
36012545	1	2	61	1	2	2	0	0	0	0	0	25.4	164	1.64	68.4	88	0.54	0.0798	35.3	8	7	7	0	126	60	2	79	0	0	0	0	1	1	0	0	0	0	1371
36012546	1	2	56	1	2	2	0	0	0	0	0	24	147	1.47	52.2	76	0.52	0.0753	31.3	7	8	8	1	143	73	1	75	0	0	0	0	0	0	0	0	0	0	1140
36012547	1	2	56	2	2	2	0	0	1	0	0	21.1	154	1.54	50	76	0.49	0.0798	32.8	4	7.23	8	1	142	83	1	69	1	0	1	0	1	1	0	0	0	0	1102
36012548	1	2	62	2	2	2	0	0	0	0	0	26	150	1.5	58.2	87	0.58	0.0811	41.4	10	8	8	1	201	104	1	65	0	0	0	0	0	0	0	0	0	0	1188
36012549	1	2	51	2	1	1	0	0	0	0	0	31.4	160	1.6	80.3	105	0.65	0.083	39.7	14	8	8	1	145	87	1	89	1	1	0	0	0	0	0	0	0	0	1531
36012550	1	2	58	2	2	2	0	0	0	0	0	25.8	154	1.54	61.4	77	0.5	0.0708	36.6	9	7.23	7	0	125	70	2	68	1	1	0	1	0	0	0	0	0	0	1260
36012551	1	2	64	2	4	3	1	0	0	0	0	27.6	152	1.52	63.8	89	0.59	0.079	38	12	8	8	1	156	96	1	88	0	0	0	0	0	0	0	0	0	0	1287
36012552	1	2	20	2	3	3	0	0	0	0	0	18.6	160	1.6	47.3	66	0.41	0.074	25	1	7	10	0	110	60	0	82	0	0	0	0	0	0	0	0	0	0	1093
36012554	1	2	62	2	2	2	0	0	0	0	0	26.1	161	1.61	68.1	82	0.51	0.0732	35.1	9	8	8	0	123	77	2	73	0	0	0	0	0	0	0	0	0	0	1374
36012555	1	2	50	2	4	3	0	0	0	0	0	19.5	167	1.67	54.3	73	0.44	0.0782	30.1	3	7.23	7.5	0	108	60	0	72	0	0	0	0	0	0	0	0	0	0	1182
36012556	1	2	86	1	2	2	0	0	0	0	0	26	149	1.49	57.6	92	0.61	0.0855	42.3	12	5	5	1	156	84	1	72	0	0	0	0	0	0	0	0	0	0	1172
36012557	1	2	34	1	1	1	0	1	0	0	0	23.5	164	1.64	63.4	76	0.46	0.0725	33.2	5	8	7	0	102	59	0	77	0	0	0	0	0	0	0	0	0	0	1327
36012558	1	2	59	1	4	3	0	0	0	0	0	31.1	151	1.51	71	98	0.65	0.0802	38.9	14	5.5	5.5	1	140	82	1	69	0	0	0	0	0	0	0	0	0	0	1394
36012559	1	2	42	2	4	3	0	1	0	0	0	22.8	153	1.53	53.1	75	0.49	0.0752	28	5	7.5	7.5	0	131	73	2	72	1	0	0	0	0	0	0	0	0	0	1170
36012560	1	2	74	1	2	2	0	1	1	0	0	29.2	142	1.42	58.9	89	0.63	0.0789	42	15	7.23	7	1	149	81	1	82	0	0	0	0	0	0	0	0	0	0	1191
36012561	1	2	60	1	4	3	0	0	0	0	0	20.7	158	1.58	52	71	0.45	0.0745	37.8	4	6	6	0	134	75	2	123	1	0	0	0	0	0	0	0	0	0	1137
36012562	1	2	74	1	2	2	0	0	0	0	0	34.6	143	1.43	70.3	100	0.7	0.0785	46.4	23	7	7	1	152	98	1	82	0	0	0	0	0	0	0	0	0	0	1334
36012564	1	2	74	1	2	2	0	1	1	0	0	29.2	142	1.42	58.9	89	0.63	0.0789	42	15	7.23	7	1	146	81	1	82	0	0	0	0	1	1	0	0	0	0	1191
36012565	1	2	52	2	4	3	0	0	0	0	0	24.5	154	1.54	57.7	76	0.49	0.0725	32.8	7	10	10	0	100	64	0	72	0	0	0	0	0	0	0	0	0	0	1222
36012566	1	2	46	3	1	1	0	1	0	0	0	20.8	161	1.61	53.8	71	0.44	0.0739	24.8	3	6	6	0	109	65	0	83	0	1	0	0	0	0	0	0	0	0	1199
36012567	1	2	50	1	4	3	0	0	0	0	0	21.7	156	1.56	52.5	79	0.51	0.0817	33.2	5	8	9	0	120	79	2	78	1	0	0	0	0	0	0	0	0	0	1140
36012568	1	2	70	2	2	2	0	0	0	0	1	24.2	151	1.51	55.4	83	0.55	0.0803	38.4	8	7.23	2	0	107	66	0	82	0	0	0	0	0	0	0	0	0	0	1159
36012569	1	2	60	1	2	2	0	0	0	0	0	21.8	157	1.57	53.5	68	0.43	0.0691	25.5	8	7.23	7.5	0	106	64	0	74	0	0	0	0	0	0	0	0	0	0	1308
36012570	1	2	32	2	4	3	0	1	0	0	0	24.9	156	1.56	60.6	79	0.51	0.0742	33.7	6	7.23	8	0	115	73	0	80	0	0	0	0	0	0	0	0	0	0	1264
36012571	1	2	55	2	2	2	0	0	0	0	0	25.5	150	1.5	57.6	82	0.55	0.0774	34.1	8	5	5	0	120	65	2	84	0	1	0	0	0	0	0	0	0	0	1213
36012573	1	2	44	2	1	1	0	0	0	0	0	29.2	157	1.57	71.6	84	0.53	0.0704	35.6	11	10	7.53	0	138	87	2	77	1	0	0	0	0	0	0	0	0	0	1425
36012574	1	2	62	2	2	2	0	0	0	0	0	19.2	149	1.49	42.8	67	0.45	0.0768	34	3	5	5	0	104	61	0	90	1	0	1	0	0	0	0	0	0	0	985
36012577	1	2	43	2	1	1	0	0	0	0	0	21.2	153	1.53	49.3	68	0.44	0.0716	28	4	8	8	0	105	61	0	83	0	0	0	0	0	0	0	0	0	0	1107
36012578	1	2	49	2	1	1	0	1	0	0	0	23	143	1.43	47.1	72	0.5	0.0741	28.6	5	7	7	0	113	66	0	81	0	0	0	0	0	0	0	0	0	0	1070
36012579	1	2	62	2	2	2	0	0	1	0	0	33.6	162	1.62	88.7	105	0.65	0.0789	42.9	8	7	7	1	128	69	1	61	1	0	1	1	1	0	1	1	0	0	1634
36012580	1	2	35	2	1	1	0	0	0	0	0	25.3	156	1.56	61.8	84	0.54	0.078	35.6	7	8	10	0	112	65	0	67	0	1	1	0	1	1	0	0	0	0	1272
36012581	1	2	52	2	2	2	0	0	0	0	0	26.2	153	1.53	61.1	85	0.56	0.0781	35	9	7	7	0	97	43	0	80					1	1	1	0	0	0	1262
36012582	1	2	52	2	2	2	0	0	0	0	0	26.8	145	1.45	56.4	80	0.55	0.0743	36.5	10	7	7	0	98	65	0	70	0	0	0	0	1	1	1	0	0	0	1182
36012583	1	2	40	2	1	1	0	0	0	0	0	25.5	152	1.52	58.8	81	0.53	0.0756	30.9	7	7	7	0	132	84	2	82	1	0	0	0	1	1	0	0	0	0	1049
36012584	1	2	44	2	4	3	0	1	0	0	0	24.6	151	1.51	56.2	74	0.49	0.0714	34.8	7	7.23	6	0	111	74	0	83	1	0	0	0	0	0	0	0	0	0	1189
36012586	1	2	50	2	4	3	0	0	0	0	0	34.5	156	1.56	84	105	0.67	0.0793	41	19	7.23	6.5	1	150	83	1	91	0	0	0	0	0	0	0	0	0	0	1548
36012587	1	2	35	2	1	1	0	0	0	0	0	23.3	152	1.52	54	78	0.51	0.0771	30.6	5	8	8	0	108	59	0	68	1	1	0	0	0	0	0	0	0	0	1174
36012588	1	2	45	2	4	3	0	0	0	0	0	27.3	147	1.47	59	79	0.54	0.072	34	10	8	10	0	128	72	2	67	1	1	0	0	0	0	0	0	0	0	1234
36012589	1	2	56	2	2	2	0	1	0	0	0	27.3	149	1.49	60.5	93	0.62	0.0839	35	11	6	6	0	114	75	0	71	0	0	0	0	0	0	0	0	0	0	1249
36012590	1	2	58	1	4	3	0	1	0	0	0	24.6	159	1.59	61.9	89	0.56	0.0831	34.9	7	7.23	9.5	0	134	78	2	82	1	0	0	0	0	0	0	0	0	0	1277
36012591	1	2	47	2	1	1	0	0	0	0	0	22.2	161	1.61	57.6	76	0.47	0.0753	28.8	4	6.5	7	0	138	84	2	64	0	0	0	0	0	0	0	0	0	0	1241
36012592	1	2	56	1	1	1	0	0	0	0	0	22.6	153	1.53	52.8	82	0.54	0.0828	34	5	7	7	0	115	67	0	68	0	0	0	0	0	0	0	0	0	0	1132
36012593	1	2	51	2	4	3	0	0	0	0	0	25.3	163	1.63	67.1	87	0.53	0.079	35.8	8	7.23	6	0	139	80	2	70	0	0	0	0	0	0	0	0	0	0	1354
36012594	1	2	59	1	4	3	0	0	0	0	0	29.5	154	1.54	69.7	95	0.61	0.0799	37.6	13	9	9	0	125	69	2	68	0	1	0	0	0	0	0	0	0	0	1381
36012595	1	2	46	2	1	1	0	0	0	0	0	19.4	155	1.55	46.5	66	0.43	0.0739	27.6	3	9	9	0	101	63	0	62	0	0	0	0	0	0	0	0	0	0	1067
36012596	1	2	51	2	2	2	0	0	0	0	0	24.3	155	1.55	58.8	83	0.53	0.0791	32	7	7	7	1	152	80	1	60	0	0	0	0	0	0	0	0	0	0	1239
36012597	1	2	51	2	1	1	0	0	1	0	0	24.3	153	1.53	57	78	0.51	0.0749	30.5	7	7	9	1	174	98	1	62	1	0	0	0	0	0	0	0	0	0	1222
36012598	1	2	55	2	2	2	0	0	0	0	0	19.9	164	1.64	53.4	71	0.43	0.0752	29	3	8.5	8.5	0	127	72	2	93	0	0	0	0	0	0	0	0	0	0	1170
36012599	1	2	49	2	1	1	0	0	0	0	0	22.8	154	1.54	53.7	90	0.58	0.0901	34	6	7	7	1	169	96	1	74	0	0	0	0	0	0	0	0	0	0	1151
36012600	1	2	58	2	2	2	0	0	0	0	0	22.6	155	1.55	54.1	78	0.5	0.0783	32.2	6	8	8	0	128	81	2	81	0	0	0	0	0	0	0	0	0	0	1168
36012601	1	2	57	2	2	2	0	1	0	0	0	20.5	156	1.56	49.7	64	0.41	0.0688	29	4	7.5	6	0	119	63	0	65	1	1	0	0	0	0	0	0	0	0	1111
36012603	1	2	35	3	1	1	0	1	0	0	0	22.4	167	1.67	62.1	72	0.43	0.0701	27	4	7	7	0	112	71	0	78	1	0	0	0	0	0	0	0	0	0	1322
36012604	1	2	56	2	2	2	0	0	0	0	0	24.7	160	1.6	63.4	84	0.53	0.0784	28.8	7	5	5	0	119	73	0	73	0	0	0	0	0	0	0	0	0	0	1341
36012605	1	2	46	2	4	3	0	0	0	0	0	28.7	158	1.58	71.5	84	0.53	0.0714	34.5	10	7.23	8	0	133	83	2	81	0	0	0	0	0	0	0	0	0	0	1432
36012606	1	2	47	2	4	3	0	0	0	0	0	22.8	161	1.61	59.3	75	0.46	0.0732	33	5	7	7	0	138	72	2	50	0	0	0	0	0	0	0	0	0	0	1248
36012607	1	2	52	3	2	2	0	1	0	0	0	26.1	157	1.57	63.9	80	0.51	0.0723	35.8	9	7.23	9	0	111	71	0	69	1	1	1		0	0	0	0	0	0	1303
36012608	1	2	46	2	4	3	0	0	0	0	0	23.3	160	1.6	59.7	69	0.43	0.0672	32	5	7	7	0	104	71	0	90	0	0	0	0	0	0	0	0	0	0	1256
36012609	1	2	58	2	2	2	0	0	0	0	0	28.3	156	1.56	69.2	86	0.55	0.0739	36.2	11	7.23	9.5	0	117	75	0	72	0	0	0	1	0	0	0	0	0	0	1384
36012610	1	2	46	2	4	3	0	1	0	0	0	23	159	1.59	58.2	82	0.52	0.0805	26.9	4	7	7	0	114	73	0	81	1	1	1	0	0	0	0	0	0	0	1262
36012611	1	2	47	2	4	3	0	0	0	0	0	21.1	155	1.55	50.7	76	0.49	0.0797	32	4	5	5	0	111	74	0	87	0	0	0	0	0	0	0	0	0	0	1116
36012612	1	2	55	2	2	2	0	0	1	0	0	25	156	1.56	61.2	81	0.52	0.0758	38	8	9	9	1	152	81	1	68	0	0	0	0	1	0	1	1	0	0	1250
36012613	1	2	43	3	1	1	0	1	0	0	0	24.1	161	1.61	62.7	79	0.49	0.0747	32.2	6	8.7	8.7	0	107	60	0	87	0	0	0	0	0	0	0	0	0	0	1304
36012614	1	1	60	1	2	2	0	0	1	0	0	29.4	152	1.52	68	91	0.6	0.0777	38.9	14	6.5	6.5	1	140	80	1	70	1	0	0	0	1	1	0	0	0	0	1348
36012615	1	2	56	2	1	1	0	0	0	0	0	22.7	146	1.46	48.7	68	0.47	0.0705	31.8	6	7.23	8	0	114	74	0	80	0	0	0	0	0	0	0	0	0	0	1083
36012616	1	2	40	1	4	3	0	0	0	0	0	24.6	153	1.53	57.8	84	0.55	0.0799	35	7	10	10	0	116	76	0	98	0	0	0	0	0	0	0	0	0	0	1213
36012617	1	2	33	1	4	3	0	0	0	0	0	35	156	1.56	85.7	102	0.65	0.076	39	17	8	8	1	151	96	1	76	0	0	0	0	0	0	0	0	0	0	1620
36012618	1	2	39	1	4	3	0	1	0	0	0	22.9	151	1.51	52.2	74	0.49	0.075	29	5	7.23	5	0	120	78	2	70	0	0	0	0	0	0	0	0	0	0	1152
36012620	1	2	20	1	1	1	0	0	0	0	0	20.2	160	1.6	51.4	62	0.39	0.0658	25.8	2	8	8	0	109	58	0	88	0	0	0	0	0	0	0	0	0	0	1156
36012621	1	2	56	2	2	2	0	0	0	0	0	27.4	165	1.65	74.3	97	0.59	0.0832	38.1	10	7	7	0	122	79	2	65	0	0	0	0	0	0	0	0	0	0	1451
36012622	1	2	52	2	1	1	0	0	1	0	0	29.2	159	1.59	74	87	0.55	0.073	38	12	9.5	10.5	1	138	86	1	83	1	1	0	1	0	0	0	0	0	0	1457
36012624	1	2	62	2	1	1	0	0	0	0	0	19.4	158	1.58	48.4	78	0.49	0.0859	35	4	7	7	0	105	61	0	74	0	0	0	0	0	0	0	0	0	0	1077
36012626	1	2	71	2	2	2	0	0	1	0	0	31.5	152	1.52	72.8	93	0.61	0.0755	45.2	18	8	9	1	137	75	1	96	0	0	0	0	1	1	0	0	1	0	1381
36012627	1	2	67	1	2	2	0	0	1	0	0	27.9	151	1.51	63.6	96	0.63	0.0848	39	12	5	5	1	146	68	1	78		0	0	0	1	1	0	0	0	0	1280
36012628	1	2	52	2	4	3	0	0	0	0	0	21	149	1.49	46.7	69	0.46	0.0742	33.1	4	6.5	6.5	0	127	70	2	72	1	1	1	0	0	0	0	0	0	0	1649
36012629	1	2	33	3	1	1	0	0	0	0	0	27.4	163	1.63	72.9	98	0.6	0.0842	35.9	8	6	6	0	110	64	0	84	0	0	0	0	0	0	0	0	0	0	1444
36012638	1	2	55	3	2	2	0	0	0	0	0	24.9	169	1.69	70.8	79	0.47	0.0715	32.8	6	6	7	0	101	59	0	56	0	0	0	0	0	0	0	0	0	0	1432
36012639	1	2	33	3	1	1	0	1	0	0	0	21.8	165	1.65	59.2	77	0.47	0.0768	30.5	4	6.5	6.5	0	117	73	0	81	0	0	0	0	0	0	0	0	0	0	1259
36012641	1	2	60	2	2	2	0	0	0	0	0	21.7	152	1.52	50.5	78	0.51	0.0814	33.1	5	7.24	7	0	97	57	0	68	0	0	0	0	0	0	0	0	0	0	1107
36012642	1	2	41	2	1	1	0	0	0	0	0	25.6	155	1.55	61.5	78	0.5	0.0718	33.5	7	6	6	0	105	70	0	73	0	0	0	0	0	0	0	0	0	0	1278
36012643	1	2	57	2	2	2	0	1	0	0	0	22.3	159	1.59	56.5	78	0.49	0.0777	31.4	5	4	5	0	110	66	0	66	1	1	0	0	0	0	0	0	0	0	1212
36012644	1	2	34	3	1	1	0	0	0	0	0	23	152	1.52	53.4	75	0.49	0.075	28	5	8	7.5	0	104	66	0	65	0	0	0	0	0	0	0	0	0	0	1176
36012645	1	2	61	2	2	2	0	0	0	0	0	23.2	149	1.49	51.3	73	0.49	0.0737	35.9	7	3	3	0	110	63	0	58	1	1	0	0	0	0	0	0	0	0	1107
36012646	1	2	44	2	4	3	0	0	0	0	0	25.4	155	1.55	60.8	74	0.48	0.0688	30.7	7	6	6	0	119	74	0	72	0	0	0	0	0	0	0	0	0	0	1283
36012648	1	2	65	2	2	2	0	0	0	0	0	23.8	152	1.52	55.1	78	0.52	0.0768	36.8	7	6	8	0	115	65	0	70	1	0	0	0	0	0	0	0	0	0	1162
36012649	1	2	59	1	1	1	0	0	0	0	0	24.7	146	1.46	52.5	74	0.51	0.0726	36.7	8	8.5	8.5	0	130	73	2		0	0	0	0	0	0	0	0	0	0	1121
36012650	1	2	46	2	1	1	0	0	0	0	0	22.4	163	1.63	59.5	76	0.47	0.0749	28.8	4	7	7.53	0	107	65	0	80	0	1	0	0	0	0	0	0	0	0	1272
36012651	1	2	58	2	2	2	0	1	1	0	0	27.5	161	1.61	71.4	86	0.54	0.0746	35.6	10	7	7	1	147	75	1	68	0	0	0	0	0	0	0	0	0	0	1423
36012652	1	2	61	2	2	2	0	0	1	0	0	27.9	147	1.47	60.7	84	0.57	0.075	38.1	12	7.24	7.5	1	145	84	1	65	1	0	0	0	0	0	0	0	0	0	1240
36012654	1	2	57	2	4	3	0	0	0	0	0	24.5	147	1.47	53.3	72	0.49	0.0704	32.4	7	8	8	0	117	70	0		1	0	0	0	1	0	1	0	0	0	1153
36012655	1	2	51	2	1	1	0	0	0	0	0	29.3	153	1.53	68.6	84	0.55	0.0716	38.7	12	8	8	0	126	76	2	78	1	1	1	0	0	0	0	0	0	0	1358
36012656	1	2	53	2	2	2	0	1	0	0	0	20.8	155	1.55	50	76	0.49	0.0805	33.7	4	7	7	0	138	67	2	70	0	0	0	1	0	0	0	0	0	0	1099
36012657	1	2	53	2	1	1	0	0	0	0	0	22.3	156	1.56	54.1	79	0.51	0.0802	37.3	5	8	8	0	127	73	2	70	1	0	0	0	0	0	0	0	0	0	1148
36012659	1	2	45	3	1	1	0	0	0	0	0	26.9	158	1.58	67.4	78	0.49	0.0693	35.2	8	8	8	0	106	62	0	86	0	0	0	0	0	0	0	0	0	0	1362
36012660	1	2	70	1	4	3	0	0	0	0	0	25.1	144	1.44	52	78	0.54	0.0753	39.7	10	7.24	9	0	107	75	0	61	0	0	1	0	0	0	0	0	0	0	1100
36012661	1	2	62	2	2	2	0	0	1	0	0	27.3	153	1.53	63.8	88	0.58	0.0785	39.6	11	7.24	9	1	156	81	1	74	1	1	1	1	0	0	0	0	0	0	1280
36012662	1	2	74	2	2	2	0	0	0	0	0	20.3	148	1.48	44.7	65	0.44	0.0714	38.1	5	8	8	0	127	79	2	83	1	0	1	0	0	0	0	0	0	0	999
36012663	1	2	67	2	2	2	0	0	0	0	0	21.7	153	1.53	51	67	0.44	0.0696	28.8	5	4	4	0	129	70	2	71	0	1	1	0	0	0	0	0	0	0	1134
36012665	1	2	70	2	2	2	0	0	1	0	0	27.4	156	1.56	66.7	90	0.58	0.0793	40.1	12	10	10	1	142	75	1	78	1	1	0	1	1	1	0	0	0	0	1322
36012666	1	2	65	2	2	2	0	0	1	0	0	27.1	154	1.54	64.3	80	0.52	0.0715	37.9	11	9	9	1	140	67	1	66	1	1	0	1	1	1	0	0	0	0	1298
36012667	1	2	57	2	2	2	0	0	0	0	0	28.6	152	1.52	66	90	0.59	0.0781	39.6	12	7.24	6	1	148	84	1	72	1	0	1	0	0	0	0	0	0	0	1314
36012668	1	2	53	2	2	2	0	0	0	0	0	24.4	153	1.53	57.1	75	0.49	0.0719	34	7	8.5	8.5	0	138	77	2		0	0	1	1	0	0	0	0	0	0	1206
36012669	1	2	76	2	2	2	0	0	1	0	1	28.4	150	1.5	64.1	88	0.59	0.0772	39.8	14	5.5	5.5	1	157	90	1	69	1	0	0	1	1	1	0	0	0	0	1283
36012670	1	2	62	1	4	3	0	0	0	0	0	24.1	153	1.53	56.5	83	0.54	0.0802	37.1	8	7	7	0	139	74	2	79	0	0	0	0	1	1	1	0	0	0	1182
36012673	1	2	58	2	2	2	0	0	0	0	0	26.9	154	1.54	63.7	83	0.54	0.0747	36.1	10	7.5	7.5	0	122	73	2	79	1	0	0	0	0	0	0	0	0	0	1299
36012674	1	2	50	2	1	1	1	1	0	0	0	30.3	165	1.65	82.6	93	0.57	0.0747	35	9	8	8	1	150	91	1	72	1	0	0	1	0	0	0	0	0	0	1612
36012675	1	2	43	2	1	1	0	0	1	0	0	24.7	156	1.56	60	80	0.51	0.0755	32	6	7.24	7	1	116	73	1	64	1	1	0	0	0	0	0	0	0	0	1263
36012676	1	2	31	3	1	1	0	1	0	0	0	26.3	163	1.63	69.9	85	0.52	0.0756	33	7	8.5	11	0	118	78	0	87	1	0	0	0	0	0	0	0	0	0	1414
36012677	1	2	62	2	1	1	0	0	1	0	1	27.8	158	1.58	69.3	98	0.62	0.085	41.4	12	9	9	1	169	106	1	90	1	1	1	0	1	0	0	0	0	1	1354
36012678	1	2	49	2	4	3	0	0	0	0	0	22.7	152	1.52	52.6	72	0.48	0.0732	35.4	6	7.24	4.5	0	112	73	0	70	0	0	0	0	0	0	0	0	0	0	1132
36012679	1	2	64	3	1	1	0	0	0	0	0	23.6	155	1.55	56.6	87	0.56	0.0849	35.9	7	9	10	0	104	61	0	75	0	0	0	0	0	0	0	0	0	0	1190
36012680	1	2	69	1	2	2	0	0	0	0	0	25.1	154	1.54	59.6	86	0.56	0.0808	41.8	9	9	9	0	122	75	2	72	0	0	0	0	0	0	0	0	0	0	1208
36012681	1	2	52	2	1	1	0	0	0	0	0	23.9	154	1.54	56.7	77	0.5	0.0743	32	6	8	8	0	124	79	2	74	0	0	0	0	0	0	0	0	0	0	1209
36012682	1	2	43	2	4	3	0	1	0	0	0	28.4	153	1.53	66.8	87	0.57	0.0756	37.3	10	9	9	0	118	73	0	79	1	0	0	0	0	0	0	0	0	0	1337
36012683	1	2	32	3	1	1	0	0	0	0	0	25.9	169	1.69	73.7	84	0.5	0.0738	35.2	6	9	9	0	126	75	2	82	0	0	0	0	0	0	0	0	0	0	146
36012684	1	2	57	2	2	2	0	0	1	0	0	22.4	161	1.61	58.1	80	0.5	0.0791	33.7	5	7	8	1	160	72	1	80	0	0	0	0	1	1	1	0	0	0	1225
36012685	1	2	46	2	1	1	0	0	0	0	0	24.2	157	1.57	60	84	0.53	0.0797	37.5	7	8	8	0	110	69	0	68	0	0	0	0	0	0	0	0	0	0	1237
36012687	1	2	54	2	1	1	0	0	0	0	0	23.7	152	1.52	54.8	84	0.55	0.0821	32.8	7	7	7	0	110	66	0	70	0	1	0	0	0	0	0	0	0	0	1176
36012688	1	2	53	1	1	1	0	0	0	0	0	22.4	163	1.63	59.5	83	0.51	0.0817	34.4	6	9	11	0	128	68	2	64	0	0	0	0	0	0	0	0	0	0	1244
36012689	1	2	47	2	4	3	0	0	0	0	0	25.1	145	1.45	52.5	81	0.56	0.0785	30.8	7	8	8	0	103	64	0	73	1	0	1	0	0	0	0	0	0	0	1147
36012690	1	2	65	2	2	2	0	1	0	0	0	30.6	152	1.52	70.5	97	0.64	0.0804	41.2	15	8	8	0	134	72	2	78		0	0	0	0	0	0	0	0	0	1371
36012691	1	2	74	2	2	2	0	0	1	0	0	28.7	143	1.43	58.7	87	0.61	0.0776	41.5	14	8	8	1	155	74	1	80	0	0	0	0	1	1	0	0	0	0	1191
36012692	1	2	32	2	1	1	0	0	0	0	0	31.4	164	1.64	84	100	0.61	0.0781	36.9	12	9	7.53	0	137	65	2	90	0	0	0	0	0	0	0	0	0	0	1610
36012693	1	2	70	1	2	2	0	0	0	0	0	23.6	156	1.56	57.1	83	0.53	0.0808	35.6	7	7	7	0	129	76	2	83	0	0	0	0	0	0	0	0	0	0	1199
36012694	1	2	72	2	2	2	0	0	0	0	0	22.5	152	1.52	51.9	78	0.51	0.0794	34.6	6	5	5	0	113	67	0	90	0	0	0	0	0	0	0	0	0	0	1122
36012695	1	2	52	2	1	1	0	0	0	0	0	24.5	144	1.44	50.6	77	0.53	0.0756	38	8	7	8	0	134	80	2	92	0	0	0	0	0	0	0	0	0	0	1088
36012696	1	2	43	2	4	3	0	0	0	0	0	22	156	1.56	53.7	76	0.49	0.0775	33.4	5	8	8	0	130	80	2	75	0	0	0	0	0	0	0	0	0	0	1158
36012697	1	2	62	2	2	2	0	0	0	0	0	23.4	156	1.56	57.2	72	0.46	0.0705	34.8	7	8	9	0	134	76	2	68	0	0	0	0	0	0	0	0	0	0	1202
36012698	1	2	63	2	2	2	0	0	0	0	0	20.7	158	1.58	51.4	74	0.47	0.0781	33.1	4	4	4	0	115	65	0	73	0	0	0	0	0	0	0	0	0	0	1122
36012699	1	2	71	1	4	3	0	0	0	0	0	25.6	156	1.56	61.9	86	0.55	0.0788	43	12	5	5	0	125	65	2	76	0	0	0	0	0	0	0	0	0	0	1234
36012701	1	2	54	2	2	2	0	0	1	0	0	22.4	163	1.63	59.3	79	0.48	0.0776	30.7	5	7	7	1	145	85	1	84	0	0	0	0	1	1	0	0	0	0	1259
36012702	1	2	49	2	1	1	0	0	0	0	0	25	152	1.52	57.9	82	0.54	0.0773	36	8	8	8	1	140	75	1	88	0	0	0	0	0	0	0	0	0	0	1210
36012703	1	2	44	2	1	1	0	0	0	0	0	24.4	151	1.51	55.8	79	0.52	0.0764	32.4	6	7	7	0	113	74	0	73	0	0	0	0	0	0	0	0	0	0	1194
36012704	1	2	26	3	1	1	0	0	0	0	0	22.1	158	1.58	55.1	72	0.46	0.0727	31.1	4	8	10	0	102	60	0	76	0	0	0	0	0	0	0	0	0	0	1107
36012705	1	2	54	1	1	1	0	0	0	0	0	23	149	1.49	51	74	0.5	0.075	33.3	6	8	8	1	143	92	1	67	1	1	0	0	0	0	0	0	0	0	1117
36012706	1	2	60	2	2	2	0	0	1	0	0	21	145	1.45	44.1	69	0.47	0.0748	29	5	6.5	6.5	1	150	77	1	66	0	0	0	0	1	1	0	0	0	0	1020
36012707	1	2	54	2	2	2	0	0	1	0	0	22.4	163	1.63	59.3	79	0.48	0.0776	30.7	5	7	7	1	145	85	1	84	1	0	0	0	1	1	0	0	0	0	1259
36012708	1	2	47	2	1	1	0	0	0	0	0	25.2	159	1.59	64.1	89	0.56	0.0821	35.3	7	9	12	0	121	74	2	77	0	0	0	0	0	0	0	0	0	0	1310
36012709	1	2	35	3	1	1	0	0	0	0	0	21.5	152	1.52	49.8	73	0.48	0.0763	31.1	4	9	10	0	120	62	2	62	0	0	0	0	0	0	0	0	0	0	1107
36012710	1	2	43	2	1	1	0	0	0	0	0	20.1	165	1.65	54.4	68	0.41	0.0716	28.3	3	7.5	7.5	0	120	73	2	85	0	0	0	0	0	0	0	0	0	0	1193
36012711	1	2	36	2	4	3	0	0	0	0	0	23.1	169	1.69	66.1	80	0.47	0.0754	29.3	4	9	9	0	111	69	0	66	0	0	0	0	0	0	0	0	0	0	1376
36012712	1	2	31	2	4	3	0	0	0	0	0	20.7	159	1.59	52.4	70	0.44	0.0731	23.3	3	7.5	7.5	0	113	77	0	82	0	0	0	0	0	0	0	0	0	0	1182
36012713	1	2	40	2	4	3	0	0	0	0	0	23	157	1.57	56.6	88	0.56	0.0865	31.1	5	9.5	9.5	0	127	74	2	89	0	0	0	0	0	0	0	0	0	0	1214
36012714	1	2	51	2	2	2	0	0	0	0	0	28.4	156	1.56	69.5	93	0.59	0.0796	38.8	11	8	8	0	127	79	2	74	0	0	0		0	0	0	0	0	0	1372
36012715	1	2	43	2	1	1	0	0	0	0	0	19.3	158	1.58	48.1	70	0.44	0.0768	27.8	2	10	10	0	102	67	0	68	0	0	0	0	0	0	0	0	0	0	1093
36012716	1	2	43	2	1	1	0	0	0	0	0	23.9	159	1.59	60.6	78	0.49	0.0746	32.8	6	9	9.5	0	107	72	0	80	0	0	0	0	0	0	0	0	0	0	1271
36012717	1	2	26	3			0	0	0	0	0	21.5	156	1.56	52.3	76	0.48	0.0783	28.9	3	8.5	9	0	114	60	0	83	0	0	0	0	0	0	0	0	0	0	1157
36012718	1	2	25	3	1	1	0	0	0	0	0	18.4	166	1.66	50.4	69	0.41	0.0763	27.6	1	8	12	0	123	69	2	98	0	0	0	0	0	0	0	0	0	0	1135
36012719	1	2	31	2	1	1	0	0	0	0	0	24.8	155	1.55	59.5	77	0.5	0.0728	29.8	6	7	7	0	135	87	2	78	0	0	0	0	0	0	0	0	0	0	1266
36012720	1	2	47	2	1	1	0	0	0	0	0	26.5	160	1.6	68.1	87	0.54	0.0769	34.5	9	8	8	0	132	84	2	69	0	0	0	0	0	0	0	0	0	0	1377
36012721	1	2	58	2	2	2	0	1	0	0	0	23	153	1.53	53.6	79	0.52	0.079	33.7	6	7	7	0	118	65	0	89	1	1	1		0	0	0	0	0	0	153
36012722	1	2	72	2	2	2	0	0	0	0	0	25	152	1.52	57.8	86	0.57	0.0816	41.1	10	7.24	7.5	0	127	66	2	64	1	0	0	0	0	0	0	0	0	0	1183
36012723	1	2	57	2	1	1	0	1	0	0	0	24.3	150	1.5	54.9	83	0.55	0.0808	35	7	8	10	0	121	70	2	71	0	0	0	0	0	0	0	0	0	0	1167
36012724	1	2	28	3	1	1	0	0	0	0	0	18.5	155	1.55	44.5	79	0.51	0.0906	26.9	1	8	8	0	114	77	0	92	0	0	0	0	0	0	0	0	0	0	1046
36012725	1	2	31	3	1	1	0	0	0	0	0	23.5	161	1.61	61.2	70	0.43	0.0672	30.5	4	6	7.5	0	121	73	2	83	0	0	0	0	0	0	0	0	0	0	1290
36012726	1	2	52	2	1	1	0	0	0	0	0	20.5	160	1.6	52.4	70	0.44	0.0739	29.6	3	6	6	0	122	81	2	65	1	1	1		0	0	0	0	0	0	1153
36012727	1	2	27	1	4	3	0	0	0	0	0	27.3	138	1.38	51.9	86	0.62	0.0807	38.3	8	7	7	0	108	67	0	66	0	0	0	0	0	0	0	0	0	0	1108
36012728	1	2	28	2	4	3	0	0		0	0	23.6	155	1.55	56.8	78	0.5	0.0761	27.3	4	8	8	0	92	62	0	72	1	0		0	0	0	0	0	0	0	1235
36012729	1	2	52	2	2	2	0	0	0	0	0	24.3	155	1.55	58.1	78	0.51	0.0751	32.5	7	8	8	0	114	72	0	82	0	0	0	0	0	0	0	0	0	0	1230
36012730	1	2	63	3	2	2	0	0	0	0	0	21.5	157	1.57	53.1	80	0.51	0.0826	36.5	5	10	10	0	118	78	0	85	1	0	0	0	0	0	0	0	0	0	1135
36012731	1	2	44	2	1	1	0	0	0	0	0	19.8	156	1.56	48.1	67	0.43	0.0733	35	3.3	8	8	0	105	58	0	65	0	0	0	0	0	0	0	0	0	0	1068
36012732	1	2	62	2	1	1	0	0	0	0	0	22.3	154	1.54	52.8	72	0.47	0.0735	35.4	6	7.24	10	0	114	70	0	92	0	0	0	0	0	0	0	0	0	0	1134
36012734	1	2	47	2	1	1	0	0	0	0	0	21.4	157	1.57	53	70	0.45	0.0725	29.7	4	7	7	0	102	66	0	70	1	0	0	0	0	0	0	0	0	0	1162
36012735	1	2	75	2	2	2	0	0	1	0	1	26.1	150	1.5	58.6	77	0.51	0.0715	41.6	11	8	9	1	138	76	1	60	0	0	0	0	0	0	0	0	0	0	1191
36012736	1	2	81	1	4	3	0	0	0	0	0	25.2	144	1.44	52.3	82	0.57	0.0795	40.6	12	1	1	1	147	62	1	80	0	0	0	0	0	0	0	0	0	0	1099
36012737	1	2	50	2	4	3	0	0	0	0	0	26.6	164	1.64	71.7	86	0.53	0.0755	33.1	8	8	8	0	139	85	2	93	1	0	0	0	0	0	0	0	0	0	1445
36012738	1	2	68	1	2	2	0	0	0	0	0	23.4	151	1.51	53.3	79	0.52	0.0781	33.8	7	7	9	0	127	78	2	75	0	1	0	0	0	0	0	0	0	0	1147
36012739	1	2	58	2	2	2	0	0		0	0	25.9	144	1.44	54	75	0.52	0.0712	37.8	8	5	5	0	131	80	2		1	0	1	0	0	0	0	0	0	0	1141
36012740	1	2	70	2	2	2	0	0	0	0	0	23.3	150	1.5	52.5	76	0.51	0.0761	34.6	7	6	7	0	134	80	2	87	0	0	0	0	0	0	0	0	0	0	1130
36012742	1	2	67	2	2	2	0		0	0	0	24.4	155	1.55	58.5	83	0.54	0.0795	33.6	8	7	7	0	106	64	0	71	0	0	0	0	0	0	0	0	0	0	1231
36012743	1	2	60	1	2	2	0	0	1	0	0	22	165	1.65	60.1	75	0.45	0.0744	31.7	5	6	6	1	136	78	1	79	1	0	0	0	1	1	0	0	0	0	1266
36012744	1	2	41	2	4	3	0	0	0	0	0	21.4	151	1.51	48.9	67	0.45	0.0712	29.5	4	5	6	0	100	62	0	70	1	0		0	0	0	0	0	0	0	1098
36012745	1	2	62	2	2	2	0	0	0	0	0	20.6	155	1.55	49.2	70	0.45	0.075	29.8	4	6	6	1	142	76	1	91	0	0	0	0	0	0	0	0	0	0	1108
36012746	1	2	55	2	1	1	0	1	1	0	0	23.7	167	1.67	65.8	85	0.51	0.0801	34.6	6	7	7	1	117	78	1	55	1	1	1	1	1	1	0	0	0	0	1340
36012747	1	2	40	2	1	1	0	0	0	0	0	25.3	161	1.61	65.5	85	0.53	0.0774	31.8	7	7	9	0	126	80	2	81	0	0	0	0	0	0	0	0	0	0	1352
36012748	1	2	27	2	1	1	0	1	0	0	0	21.7	150	1.5	49.1	68	0.45	0.0714	30	3	8	10	0	103	69	0	84	0	0	0	0	0	0	0	0	0	0	1101
36012749	1	2	47	2	1	1	0	0	0	0	0	24.1	151	1.51	55.2	76	0.5	0.0741	34.2	7	7	7	1	167	98	1	78	1	0	1	0	0	0	0	0	0	0	1176
36012750	1	2	28	2	1	1	0	0	0	0	0	20.1	152	1.52	46.7	70	0.46	0.0771	23.9	2	8	8	0	111	69	0	92	0	0	0	0	0	0	0	0	0	0	1086
36012751	1	2	46	1	1	1	0	0	0	0	0	19.5	162	1.62	51	74	0.46	0.0803	27	3	5.1	7.53	0	109	70	0	73	0	0	0	0	0	0	0	0	0	0	1143
36012752	1	2	52	2	4	3	0	0	0	0	0	22.8	153	1.53	53.2	78	0.51	0.0784	31.5	6	9	9	0	105	67	0	70	0	0	0	0	0	0	0	0	0	0	1157
36012753	1	2	33	2	1	1	0	0	0	0	0	24.3	155	1.55	58	77	0.5	0.0735	34.3	6	9	7.53	0	107	67	0	66	1	0	0	0	0	0	0	0	0	0	1221
36012754	1	2	36	2	1	1	0	1	0	0	0	25.2	153	1.53	58.7	77	0.51	0.0727	34.8	7	8	10	0	113	75	0	83	0	0	0	0	1	1	0	0	0	0	1229
36012755	1	2	39	3	1	1	0	0	0	0	0	26.6	151	1.51	60.7	79	0.52	0.072	32.8	18	7	9	0	132	88	2	87	1	0	0	0	0	0	0	0	0	0	1269
36012756	1	2	33	3	1	1	0	0	0	0	0	26.2	152	1.52	60.3	80	0.53	0.0735	34.5	7	8	8	0	101	66	0	83	0	0	0	1	0	0	0	0	0	0	1255
36012758	1	2	46	2	1	1	0	0	0	0	0	20.9	149	1.49	46.3	66	0.44	0.0714	28.8	4	7	7	0	109	71	0	110	0	0	0	0	0	0	0	0	0	0	1058
36012759	1	2	75	1	2	2	0	0	0	0	0	25.4	150	1.5	57.2	87	0.58	0.0823	41	11	6	6	0	136	81	2	93	0	0	0	0	0	0	0	0	0	0	1172
36012760	1	2	30	1	1	1	0	1	0	0	0	27.8	148	1.48	61.2	78	0.53	0.07	33.7	9	7	7	0	107	59	0	65	1	0	0	0	0	0	0	0	0	0	1272
36012761	1	2	66	1	2	2	0	0	0	0	0	26.7	155	1.55	64.4	85	0.55	0.0764	38.7	10	8.5	8.5	0	123	48	2	62	0	0	0	0	0	0	0	0	0	0	1294
36012762	1	2	64	2	2	2	0	0	0	0	0	22	156	1.56	53.6	81	0.52	0.0826	39.4	6	5	5	0	120	67	2	85	0	0	0	0	0	0	0	0	0	0	1131
36012763	1	2	62	2	2	2	0	0	0	0	0	26.6	150	1.5	59.5	93	0.62	0.0848	40.3	11	7.24	6	0	123	82	2	85	1	0	0	0	0	0	0	0	0	0	1212
36012764	1	2	79	1	2	2	0	0	0	0	0	23.3	142	1.42	46.8	73	0.52	0.0753	38.7	8	6	6	0	131	75	2	82	0	0	0	0	0	0	0	0	0	0	1025
36012765	1	2	85	2	2	2	0	0	1	0	0	27.4	143	1.43	56.1	82	0.57	0.0754	40.9	13	8	8	1	147	49	1	72	1	0	1	0	0	0	0	0	0	0	1155
36012766	1	2	53	2	1	1	0	0	0	0	0	23.5	170	1.7	67.8	82	0.48	0.077	32.3	6	7	8.5	0	136	81	2	64	1	0	0	0	0	0	0	0	0	0	1386
36012767	1	2	39	2	4	3	0	0		0	0	24.1	157	1.57	59	79	0.5	0.0756	33	6	9	9	0	119	71	0	71	1	0	0	0	0	0	0	0	0	0	1251
36012769	1	2	45	1	4	3	0	0	0	0	0	25.6	150	1.5	57.5	79	0.53	0.0746	34.9	8	10	10	0	121	77	2	74	0	0	0	0	0	0	0	0	0	0	1205
36012770	1	2	78	2	2	2	0	0	0	0	0	22.4	150	1.5	50.7	77	0.51	0.0786	40.5	7	8	8	0	116	69	0	76	1	0	0	0	0	0	0	0	0	0	1079
36012771	1	2	76	2	2	2	0	0	1	0	0	21.7	156	1.56	53.2	76	0.49	0.0783	28.6	4	5	5	1	138	70	1	72	0	0	0	0	1	0	0	0	0	1	1172
36012772	1	2	46	2	1	1	0	0	0	0	0	26	154	1.54	61.3	87	0.57	0.0802	34.8	8	8	8	0	136	89	2	78	1	1	1	1	0	0	0	0	0	0	1268
36012773	1	2	53	2	2	2	0	0	0	0	0	21.1	156	1.56	51.1	74	0.48	0.0777	30.5	4	7.24	8	0	118	65	0	64	1	0	0	0	0	0	0	0	0	0	1128
36012774	1	2	62	1	4	3	0	0	0	0	0	29.8	153	1.53	69.3	92	0.6	0.0774	38.9	14	8	8	0	129	72	2	63	1	1	0	0	0	0	0	0	0	0	1368
36012775	1	2	67	1	2	2	0	0	1	0	0	23.7	151	1.51	54	81	0.54	0.0799	31.8	7	7	7	1	141	77	1	72					1	1	0	0	0	0	1171
36012776	1	2	49	1	4	3	0	0	0	0	0	23.2	150	1.5	52.5	77	0.51	0.0773	31.1	6	7	7	0	133	74	2	64	1	0	0	0	0	0	0	0	0	0	1147
36012777	1	2	56	2	2	2	0	0	0	0	0	24.2	149	1.49	54	82	0.55	0.08	38.8	8	7.24	8	0	114	66	0	80	0	0	0	0	0	0	0	0	0	0	1137
36012779	1	2	75	1	2	2	0	0	1	0	1	22	148	1.48	48.2	76	0.51	0.079	33.6	6	7.24	5	1	133	59	1	77	1	0	0	1	1	1	0	0	0	0	1067
36012780	1	2	76	2	2	2	1	0	0	0	0	18.6	144	1.44	38.7	79	0.55	0.0935	38.7	7	7.24	8	0	103	54	0	73	0	0	0	0	0	0	0	0	0	0	1026
36012781	1	1	51	2	4	3	0	0	0	0	0	20.7	156	1.56	50.2	70	0.45	0.0743	31.6	4	8	9	0	109	72	0	76	0	0	0	0	0	0	0	0	0	0	1110
36012782	1	2	58	2	2	2	0	0	0	0	0	20.8	162	1.62	54.2	77	0.48	0.08	30	4	6	6	0	109	67	0	74	0	0	0	0	0	0	0	0	0	0	1182
36012783	1	2	57	2	2	2	0	0	0	0	0	22.4	159	1.59	56.4	74	0.47	0.0739	32.8	5	7.24	5	0	113	60	0	70	0	0	0	0	0	0	0	0	0	0	1202
36012784	1	2	59	1	1	1	0	0	0	0	0	22.1	158	1.58	54.8	75	0.48	0.076	34.1	5	7	7	0	121	67	2	79	1	0	0	1	0	0	0	0	0	0	1171
36012785	1	2	58	2	2	2	1	0	0	0	0	27.2	155	1.55	65.4	94	0.6	0.083	37.4	10	7	7	0	117	64	0	68	0	0	0	0	0	0	0	0	0	0	1318
36012786	1	2	57	1	4	3	0	0	0	0	0	20.4	156	1.56	49.8	67	0.43	0.0714	27.5	4	5	5	0	119	76	0	85	0	0	0	0	0	0	0	0	0	0	1120
36012787	1	2	56	1	2	2	0	0	0	0	0	15.2	153	1.53	35.6	79	0.51	0.1034	35.6	6	7.24	3	0	118	74	0	71	0	0	0	0	0	0	0	0	0	0	1153
36012789	1	2	53	2	4	3	0	0	0	0	0	23.6	153	1.53	55.1	80	0.52	0.0782	35.4	7	7.24	7	0	135	76	2	70	0	0	0	0	0	0	0	0	0	0	1169
36012790	1	2	45	1	1	1	0	0	0	0	0	26.4	143	1.43	53.6	84	0.59	0.0794	33.5	9	4	4.5	0	105	64	0	72	1	0	0	0	0	0	0	0	0	0	1152
36012791	1	2	66	3	2	2	0	0	1	0	0	20.2	159	1.59	51.2	71	0.44	0.0754	31.5	4	8	8	1	147	87	1	88	1	0	1	0	0	0	0	0	0	0	1126
36012792	1	2	66	2	2	2	0	1	1	0	0	29.3	155	1.55	70	97	0.63	0.082	38	13	7	7	1	143	69	1	84		1			1	1	0	0	0	0	1386
36012793	1	2	60	1			0	0	0	0	0	29.3	155	1.55	70	97	0.62	0.0818	41.9	14	5	5	0	131	75	2	77	0	0	0	0	0	0	0	0	0	0	1361
36012794	1	2	62	1	4	3	0	0	0	0	0	34.7	148	1.48	76	104	0.7	0.0804	42	21	7.24	6	0	128	65	2	82	1	1	1	0	0	0	0	0	0	0	1461
36012795	1	2	43	2	1	1	0	0	1	0	0	30.3	153	1.53	70.5	91	0.59	0.0754	37.3	13	8	8	1	194	107	1	83	0	1	0	0	0	0	0	0	0	0	1395
36012796	1	2	41	2	1	1	0	1	0	0	0	25.6	160	1.6	65.4	82	0.51	0.0742	33.4	7	8	9	0	109	52	0	73	0	0	0	0	0	0	0	0	0	0	1341
36012797	1	2	57	2	4	3	1	0	0	0	0	24.3	163	1.63	64.7	84	0.51	0.0782	35.2	7	6	7	1	138	92	1	88					0	0	0	0	0	0	1320
36012798	1	2	52	2				1	0	0	0	22.3	164	1.64	59.7	75	0.45	0.0734	33	5	7	8	0	98	62	0	72	0	0	0	0	0	0	0	0	0	0	125
36012799	1	2	40	3	1	1	0	0	0	0	0	30.3	157	1.57	75	87	0.55	0.0714	36.9	12	8	8	0	130	85	2	80	1	1	0	0	0	0	0	0	0	0	1471
36012800	1	2	66	2	2	2	0	0	0	0	0	22.8	158	1.58	57.2	76	0.48	0.0752	34.2	8	8	8	0	125	65	2		1	1	0	0	0	0	0	0	0	0	1207
36012801	1	2	50	2	1	1	0	0	0	0	0	25.2	161	1.61	65	86	0.53	0.0789	35.4	8	6.5	8	0	128	80	2	75	0	0	0	0	0	0	0	0	0	0	1323
36012850	1	2	38	3	4	3	1	0	0	0	0	30	155	1.55	72	87	0.56	0.0724	36.3	11	8	8	0	119	78	0	81	1	0	0	0	0	0	0	0	0	0	1426
36012851	1	2	74	2	2	2	0	0	0	0	0	21.8	155	1.55	52.4	86	0.55	0.0881	35.7	6	8	8	1	163	83	1	86	1	0	0	0	0	0	0	0	0	0	1125
36012852	1	2	60	2	1	1	0	0	0	0	0	20.7	152	1.52	48	71	0.47	0.0762	33.4	4	8	8	0	119	72	0	83	0	0	0	0	0	0	0	0	0	0	1067
36012853	1	2	47	3	1	1	0	0	0	0	0	20	154	1.54	47.2	64	0.42	0.0703	27	3	7	7	0	114	67	0	83	0	0	0	0	0	0	0	0	0	0	1080
36012854	1	2	30	1	1	1	0	0	0	0	0	23.8	159	1.59	60.4	77	0.48	0.0733	30.6	5	9	11	0	134	79	2	76	1	0	0	0	0	0	0	0	0	0	1277
36012855	1	2	34	1	1	1	0	0	0	0	0	23	152	1.52	53.2	72	0.48	0.0725	24.2	4	8	8	0	110	64	0	63	0	0	0	0	0	0	0	0	0	0	1177
36012856	1	2	73	1	4	3	0	0	1	0	0	27.8	150	1.5	62.5	91	0.6	0.0805	38.9	12	5	5	1	143	72	1	99	0	0	0	0	0	0	0	0	0	0	1264
36012857	1	2	42	2	1	1	0	0	0	0	0	24.4	162	1.62	64.1	80	0.5	0.0751	33.4	6	8	8	0	113	66	0	62	1	1	1	1	0	0	0	0	0	0	1321
36012858	1	2	66	2	2	2	0	0	0	0	0	25.3	146	1.46	54.2	78	0.53	0.0744	35	5	6	6	1	146	78	1	76	0	0	0	0	0	0	0	0	0	0	1016
36012859	1	2	68	2	2	2	0	0	0	0	0	22.4	153	1.53	52.3	79	0.52	0.0804	30.4	5	10	10	1	141	78	1	78	0	0	0	0	0	0	0	0	0	0	1147
36012860	1	2	52	2	2	2	0	0	1	0	0	30.1	148	1.48	65.8	87	0.59	0.0739	38.5	10	8	8	1	142	84	1	67	1	0	0	0	1	1	0	0	0	0	1318
36012861	1	2	65	1	2	2	0	0	0	0	0	25.4	150	1.5	57	83	0.55	0.078	36.8	10	7	7	1	153	93	1	86	0	1	0	0	0	0	0	0	0	0	1190
36012862	1	2	56	1	2	2	0	1	0	0	0	25	156	1.56	60.4	85	0.55	0.0798	38	8	7.24	8	1	142	92	1	94	1	0	0	0	1	0	0	0	0	1	1238
36012863	1	2	67	2	2	2	0	0		0	0	25.9	150	1.5	58	91	0.61	0.085	37.7	10	7	7	1	144	77	1	90	0	0	0	0	1	0	0	0	1	0	1201
36012865	1	2	62	2	2	2	0	0	0	0	0	24.7	149	1.49	54.8	79	0.53	0.0763	37.1	8	10	10	0	117	64	0	75	0	0	0	0	0	0	0	0	0	0	1156
36012866	1	2	45	2	1	1	0	0	0	0	0	32	147	1.47	69.2	79	0.54	0.0646	41.3	16	7	7	1	141	90	1	70	1	0	0	0	0	0	0	0	0	0	1351
36012867	1	2	42	2	4	3	0	0	0	0	0	23.3	155	1.55	56	80	0.51	0.0785	34.4	6	7	7	0	108	75	0	76	0	0	0	0	0	0	0	0	0	0	1189
36012868	1	2	78	1	2	2	0	0	1	0	0	27.5	142	1.42	55.8	88	0.62	0.0811	38.1	12	6	6	1	183	87	1	73	1	0	1	0	0	0	0	0	0	0	1144
36012869	1	2	61	3	2	2	1	1	0	0	0	29.7	158	1.58	74.3	93	0.59	0.0767	38.4	13	7.24	7	0	130	75	2	78	1	1	1	0	0	0	0	0	0	0	1449
36012872	1	2	70	1	4	3	0	0	1	0	0	26.6	151	1.51	61	90	0.6	0.0822	37	10	7	7	1	133	71	1	71	0	0	0	0	0	0	0	0	0	0	1246
36012873	1	2	59	2	2	2	0	0	0	0	0	23	151	1.51	52.4	80	0.53	0.0807	31.1	6	4	4	1	146	68	1	86	0	0	0	0	0	0	0	0	0	0	1145
36012874	1	2	64	1	2	2	0	0	1	0	0	24.3	151	1.51	55.6	87	0.58	0.0844	35.7	8	5	5	1	172	88	1	90	0	0	0	0	1	1	0	0	0	0	1174
36012875	1	2	59	2	2	2	0	0	0	0	0	18	158	1.58	44.7	64	0.41	0.0744	11.8	1	7.24	7	0	111	72	0	86	0	0	1	0	0	0	0	0	0	0	1106
36012876	2	2	62	1	1	1	0	0	0	0	0	22.8	150	1.5	51.3	71	0.47	0.0716	35.7	6	5	5	0	134	79	2	61	0	0	0	0	0	0	0	0	0	0	1107
36012877	1	2	63	2	2	2	0	0	0	0	0	21.2	151	1.51	48.3	73	0.48	0.0776	34	5	7	7	0	112	59	0	68	0	0	0	0	0	0	0	0	0	0	1069
36012878	1	2	65	2	2	2	0	0	0	0	0	26.1	151	1.51	59.1	78	0.52	0.0724	39.2	10.1	8	8	0	129	70	2	78	0	0	0	0	0	0	0	0	0	0	1211
36012879	1	2	80	1	2	2	0	0	0	0	0	27.8	153	1.53	64.8	84	0.55	0.0736	40.2	13	8	8	0	129	76	2	80	0	0	0	0	0	0	0	0	0	0	1292
36012880	1	2	74	1	2	2	0	0	0	0	0	28.1	157	1.57	69.5	87	0.55	0.0752	39.9	13	9	9	0	139	71	2	69	0	0	0	0	0	0	0	0	0	0	1365
36012882	1	2	72	1	2	2	0	0	0	0	0	20.8	152	1.52	48.2	68	0.45	0.0731	38	14	8	8	1	186	80	1	80	0	0	0	0	0	0	0	0	0	0	1355
36012883	1	2	78	2	2	2	0	0	1	0	0	23.2	152	1.52	53.9	84	0.55	0.0838	35.6	7	5	5	1	148	64	1	71	0	0	0	0	1	1	0	0	0	0	1148
36012884	1	2	80	1	2	2	0	0	1	0	0	25.3	145	1.45	53.1	86	0.59	0.0831	38.6	11	6	6	1	140	72	1	75	0	0	0	0	1	1	0	0	0	0	1121
36012885	1	2	80	2	2	2	0	0	0	0	0	20.9	151	1.51	47.3	71	0.47	0.0762	38.8	4	7.24	6.5	0	139	64	2	69	0	0	0	0	0	0	0	0	0	0	1034
36012886	1	2	56	1	2	2	0	0	0	0	0	23.3	151	1.51	53.1	73	0.48	0.0728	32.9	6	7	7	0	119	74	0	84	0	0	0	0	0	0	0	0	0	0	1148
36012887	1	2	65	2	2	2	0	0	0	0	0	26	152	1.52	59.8	78	0.51	0.0719	36.2	10	7.5	7.5	0	118	70	0	73	0	0	0	0	0	0	0	0	0	0	1237
36012888	1	2	65	2	2	2	0	0	0	0	0	22.8	153	1.53	53.2	79	0.52	0.0794	35.9	7	7.5	7.5	0	127	73	2	68	0	0	0	0	0	0	0	0	0	0	1137
36012889	1	2	67	2	2	2	0	0	0	0	0	22.9	144	1.44	47.7	73	0.51	0.0754	36.4	7	10	10	1	150	65	1	38	0	0	0	0	0	0	0	0	0	0	1048
36012891	1	2	48	2	4	3	0	0	0	0	0	23.7	153	1.53	55.7	75	0.49	0.073	30.8	6	8	8	0	112	65	0	76	0	0	0	0	0	0	0	0	0	0	1200
36012892	1	2	55	2	2	2	0	0	0	0	0	21.5	154	1.54	51.2	54	0.35	0.0561	38.4	5	8	8	0	107	62	0	63	0	0	0	0	0	0	0	0	0	0	1100
36012893	1	2	82	1	2	2	0	0	0	0	0	21.1	146	1.46	45	75	0.51	0.0813	40.3	7	6	6	0	126	74	2	76	0	0	0	0	0	0	0	0	0	0	1016
36012894	1	2	76	1	2	2	0	0	0	0	0	26.7	152	1.52	61.7	85	0.56	0.0772	39.7	9	8	8	1	145	58	1	90	0	0	0	0	1	0	0	0	0	1	1249
36012895	1	2	76	2	2	2	0	0	1	0	0	24.2	144	1.44	50.1	77	0.54	0.0771	38.3	9	6	6	1	142	68	1	85	0	0	0	0	0	0	0	0	0	0	1077
36012896	1	2	57	2	2	2	0	0	1	0	0	21.5	151	1.51	48.8	71	0.47	0.0747	30.4	4	7.24	6.5	1	121	73	1	78	0	0	0	0	0	0	0	0	0	0	1092
36012897	1	2	75	2	2	2	0	0	1	0	0	25.7	161	1.61	66.6	87	0.54	0.079	40	10	5	5	1	135	58	1	86	0	0	0	0	1	1	0	0	0	0	1721
36012898	1	2	71	3	2	2	0	0	0	0	0	20.6	156	1.56	50.5	76	0.49	0.0811	33.9	5	4	4	0	134	63	2	79	0	0	0	0	0	0	0	0	0	0	1104
36012899	1	2	66	2	2	2	0	0	0	0	0	27.1	154	1.54	64.3	85	0.55	0.0761	36.9	11	9	9	1	150	84	1	98	0	0	0	0	0	0	0	0	0	0	1303
36012900	1	2	70	2	2	2	0	0	1	0	1	24	145	1.45	50.2	77	0.53	0.0767	37.3	8	5	5	1	136	73	1	69					0	0	0	0	0	0	1083
36012901	1	2	69	1	2	2	0	0	1	0	0	20.8	157	1.57	51.3	75	0.48	0.0791	30.5	4	8	8	1	130	70	1	142	0	0	0	0	1	1	0	0	0	0	1131
36012902	1	2	79	1	2	2	0	0	1	0	0	26.8	149	1.49	59.6	82	0.55	0.075	36.2	11	7.24	5	1	144	68	1	110	0	0	0	0	0	0	0	0	0	0	1234
36012903	1	1	59	2			0	0	1	0	0	30.2	156	1.56	73	91	0.58	0.0751	38.1	14	9	9	1	120	74	1	68	1	1	0	0	1	1	0	0	0	0	1431
36012904	1	2	67	1	2	2	0	1	0	0	0	19.1	162	1.62	50.2	81	0.5	0.0893	35	5	6	6	0	133	74	2	83	1	0	0	0	0	0	0	0	0	0	1186
36012905	1	2	77	1	2	2	1	1	0	0	0	22	153	1.53	51.4	76	0.5	0.0783	37.3	6	5	5	0	132	66	2	92	1	1	0	0	0	0	0	0	0	0	1101
36012906	1	2	73	2	2	2	0	0	0	0	0	24.9	155	1.55	60.1	83	0.54	0.0782	36.4	9	8	8	1	165	72	1	88	1	0	0	0	0	0	0	0	0	0	1241
36012907	1	2	68	2	2	2	0	0	0	0	0	29.7	154	1.54	70.5	95	0.62	0.0798	40.1	14	9.5	9.5	1	163	81	1	74	0	0	0	0	0	0	0	0	0	0	1379
36012908	1	2	72	2	2	2	0	0	1	0	0	29.2	160	1.6	74.9	92	0.58	0.0767	41	14	7.5	7.5	1	146	80	1	90	0	0	0	0	1	1	0	0	0	0	1140
36012909	1	2	66	1	4	3	0	1	1	0	1	25.5	152	1.52	59	86	0.56	0.0802	38.3	10	7.5	7.5	1	171	75	1	76					1	0	0	0	0	1	1224
36012910	1	2	66	2	2	2	0	0	0	0	0	24.3	153	1.53	56.7	86	0.56	0.0833	37	8	7	7	0	123	67	2	88	0	0	0	0	0	0	0	0	0	0	1185
36012911	1	2	59	2	2	2	0	1	0	0	0	22.8	149	1.49	50.7	76	0.51	0.0777	33.3	6	6	6	1	142	87	1	85					0	0	0	0	0	0	1108
36012912	1	2	57	1	2	2	0	0	0	0	0	29.1	155	1.55	70	91	0.58	0.0768	37.7	12	7.24	9	1	146	71	1	59	0	0	0	0	0	0	0	0	0	0	1394
36012913	1	2	74	1	2	2	0	0	1	0	0	22.1	152	1.52	50.7	78	0.51	0.0801	30.9	5	4	4	1	141	81	1	98	0	0	0	0	1	1	0	0	0	0	1102
36012914	1	2	64	2	2	2	0	0	0	0	0	24.9	147	1.47	54	84	0.57	0.0809	28	9	7	7	0	114	55	0	62	1	0	1	0	0	0	0	0	0	0	1139
36012916	1	2	66	2	2	2	0	0	0	0	0	24.7	155	1.55	59.4	78	0.51	0.0742	40.2	8	9	10	0	120	60	2	95	0	0	0	0	0	0	0	0	0	0	1212
36012917	1	2	65	1	2	2	0	0	0	0	0	26.1	155	1.55	62.9	87	0.56	0.0792	36.9	9	7	7	0	123	71	2	79	0	0	0	0	0	0	0	0	0	0	1282
36012918	1	2	66	2	2	2	0	0	0	0	0	22.7	165	1.65	61.5	85	0.52	0.0827	37.6	7	8	8	0	128	82	2	85	1	0	0	0	0	0	0	0	0	0	1266
36012919	1	2	59	2	2	2	0	1	0	0	0	33	130	1.3	55.8	90	0.69	0.0764	41.4	14	7.24	7.5	0	116	77	0	180	1	0	0	0	0	0	0	0	0	0	1148
36012920	1	2	73	1	2	2	0	1	1	0	1	26.8	153	1.53	62.5	84	0.55	0.0756	38.9	11	6	6	1	132	83	1	82	1	0	0	0	0	0	0	0	0	0	1264
36012921	1	2	64	2	2	2	0	0	1	0	0	31.3	145	1.45	66.1	79	0.54	0.066	42.7	17	7.24	9	1	131	77	1	87	1	0	1	1	1	1	0	0	0	0	1295
36012922	1	2	76	2	2	2	0	0	0	0	0	25.1	144	1.44	52.2	82	0.57	0.0798	37	11	6	6	0	130	58	2	81	0	0	0	0	0	0	0	0	0	0	1113
36012923	1	2	78	2	2	2	0	0	0	0	0	25.9	163	1.63	68.6	93	0.57	0.0832	40.9	10	7.24	8	0	139	68	2	60	1	0	0	0	0	0	0	0	0	0	1347
36012951	1	2	77	3	2	2	0	0	0	0	0	24.2	147	1.47	52.3	84	0.57	0.0828	41.2	9	9	9	0	136	79	2	97	0	0	0	0	0	0	0	0	0	0	1099
36012952	1	2	58	2			0	0	0	0	0	25.1	147	1.47	53.9	71	0.49	0.0686	30.1	7	9	9	0	124	79	2	83	0	0	0	0	0	0	0	0	0	0	1146
36012953	1	2	40	2	4	3	0	0	0	0	0	21	152	1.52	48.6	67	0.44	0.0711	27.6	4	7	7	0	97	70	0	98	0	0	0	0	0	0	0	0	0	0	1100
36012954	1	2	82	2	2	2	0	0	1	0	0	34.9	146	1.46	74.7	104	0.71	0.0808	44.1	24	7.24	8	1	131	83	1	84	0	0	0	0	1	1	0	0	0	0	1416
36012955	1	2	67	2	2	2	0	0	1	0	0	31	157	1.57	76.1	98	0.63	0.0794	42.7	16	8	8	1	128	78	1	84	0	0	0	0	1	1	0	0	0	0	1446
36012956	1	2	53	2	2	2	0	1	0	0	0	26	159	1.59	65.3	86	0.54	0.0773	34.1	8	8	8	0	108	69	0	76	0	0	0	0	0	0	0	0	0	0	1336
36012957	1	2	51	2	4	3	0	0	0	0	0	28.1	157	1.57	69.3	80	0.51	0.0691	32.9	20	8	8	0	133	85	2	68	0	0	0	0	0	0	0	0	0	0	1411
36012958	1	2	60	2	2	2	0	0	0	0	0	25.4	154	1.54	60.5	84	0.54	0.078	34.9	9	5	7.54	0	106	66	0	77	0	0	0	0	0	0	0	0	0	0	1255
36012959	1	2	54	2	2	2	0	0	0	0	0	24.7	154	1.54	58.7	87	0.56	0.0824	34.3	8	6	6	0	132	85	2	73	0	0	0	0	0	0	0	0	0	0	1229
36012960	1	2	57	2	2	2	0	0	1	0	0	25	154	1.54	59.5	88	0.57	0.083	35	3	7.24	5	1	151	81	1	69	0	0	0	0	1	0	1	0	0	0	1239
36012961	1	2	63	2	2	2	0	0	0	0	0	28	154	1.54	66	87	0.56	0.0759	36.7	12	7	7	0	111	65	0	72	0	0	0	0	0	0	0	0	0	0	1331
36012962	1	2	65	2	2	2	0	0	1	0	0	26.5	155	1.55	64	96	0.62	0.0869	35.7	9	7	7	1	148	79	1	84	0	0	0	0	0	0	0	0	0	0	1249
36012963	1	2	49	2	4	3	0	0	0	0	0	23	149	1.49	51.1	72	0.48	0.0727	29.6	6	7	7	1	175	106	1	89	0	0	0	0	0	0	0	0	0	0	1131
36012964	1	2	61	2	2	2	0	0	1	0	0	25.5	154	1.54	60.1	85	0.55	0.0791	35.9	9	7.24	7	1	121	70	1	79	1	0	0	0	0	0	0	0	0	0	1243
36012966	1	2	45	2	1	1	0	0	0	0	0	21.5	160	1.6	54.9	72	0.45	0.0737	26.7	4	6.5	6.5	0	117	60	0	67	0	0	0	0	0	0	0	0	0	0	1202
36012967	1	2	80	1	4	3	0	0	0	0	0	23.4	148	1.48	51.4	78	0.53	0.0788	37.9	7	7	7	1	149	68	1	74	1	0	0	0	0	0	0	0	0	0	1008
36012968	1	2	64	2	2	2	0	0	0	0	0	26.6	158	1.58	66.5	90	0.57	0.0799	38.9	10	7.24	8.5	0	109	71	0	96	0	0	0	0	0	0	0	0	0	0	1326
36012969	1	2	42	2	1	1	0	0	0	0	0	22.9	159	1.59	57.5	72	0.45	0.071	34	5	9	9	0	103	64	0	60	1	0	0	0	0	0	0	0	0	0	1215
36012970	1	2	58	3	2	2	0	0	1	0	0	23.5	157	1.57	58	98	0.62	0.0954	39.4	14	6	6	1	144	75	1	92	1	0	0	0	1	1	0	0	0	0	1465
36012971	1	2	62	2	2	2	0	0	1	0	0	21.9	157	1.57	54	76	0.48	0.0771	32.6	5	8	8	1	126	65	1	51	0	0	0	0	1	1	0	0	0	0	1279
36012973	1	2	61	1	4	3	0	0	0	0	0	23.5	152	1.52	54.4	77	0.51	0.0763	33.1	7	6	6	0	117	55	0	74	0	0	0	0	0	0	0	0	0	0	1168
36012975	1	2	77	1	2	2	0	0	1	0	0	28.5	152	1.52	65.9	79	0.52	0.0686	39.2	12	7.24	5	1	190	67	1	54	1	0	0	0	0	0	0	0	0	0	1284
36012976	1	2	58	2	4	3	0	0	0	0	0	25.8	158	1.58	64.5	97	0.61	0.0885	36.3	10	8	8	0	126	83	2	92	0	0	0	0	0	0	0	0	0	0	1310
36012978	1	2	33	2	1	1	0	0	0	0	0	20.9	156	1.56	50.7	71	0.45	0.0744	26.1	3	9	13	0	106	57	0	73	0	0	0	0	0	0	0	0	0	0	1141
36012979	1	2	51	2	4	3	0	0	0	0	0	21.4	155	1.55	51.4	72	0.46	0.0746	31.2	4	7	7	0	112	61	0	61	0	0	0	0	0	0	0	0	0	0	1130
36012980	1	2	62	3	2	2	0	0	0	0	0	24	156	1.56	58.1	79	0.51	0.076	32.8	8	7.24	8	0	111	61	0	58	0	0	0	0	0	0	0	0	0	0	1204
36012981	1	2	52	2	4	3	0	0	0	0	0	22.7	160	1.6	58.3	75	0.47	0.0743	32.7	5	8	8	0	116	68	0	95	0	0	0	0	0	0	0	0	0	0	1233
36012982	1	2	74	2	2	2	0	0	0	0	0	21.7	161	1.61	55.9	77	0.48	0.0783	32.3	5	9	9	0	118	69	0	79	0	0	0	0	0	0	0	0	0	0	1176
36012983	1	2	64	2	2	2	0	0	0	0	0	21.1	157	1.57	51.8	75	0.48	0.0786	39.1	5	8	8	1	141	82	1	90	0	0	0	0	0	0	0	0	0	0	1106
36012984	1	2	61	3	2	2	0	0	1	0	0	25	155	1.55	60.2	77	0.5	0.0724	34.2	8	6	6	1	129	78	1	73	0	0	0	0	0	0	0	0	0	0	1244
36012985	1	2	63	1	4	3	0	0	1	0	0	24.7	144	1.44	51.2	83	0.57	0.0812	37.6	9	4	4	1	144	76	1	62	0	0	0	0	1	1	0	0	0	0	1097
36012986	1	2	65	1	2	2	0	0	1	0	0	30.4	151	1.51	69.4	95	0.63	0.079	39.6	15	6	6	1	159	78	1	54	0	0	0	0	1	1	0	0	0	0	1365
36012987	1	2	80	2	2	2	0	0	0	0	0	18.4	146	1.46	39.4	68	0.46	0.0804	29.7	3	7.24	8.5	0	138	64	2	90	1	0	0	0	0	0	0	0	0	0	941
36012988	1	2	38	2	1	1	0	0	0	0	0	19.9	149	1.49	44.1	68	0.45	0.0753	25.2	3	6	6	0	102	63	0	66	0	0	0	0	0	0	0	0	0	0	1036
36012990	1	2	51	1	1	1	0	0	0	0	0	21.3	154	1.54	50.4	72	0.47	0.0756	32.9	5	7	7.54	1	141	83	1	64	0	0	0	0	0	0	0	0	0	0	1108
36012991	1	2	44	2	4	3	0	0	0	0	0	32.3	163	1.63	86.1	114	0.7	0.0881	40	15	7.24	9	1	153	91	1	105	0	0	0	0	0	0	0	0	0	0	1017
36012992	1	2	45	1	1	1	0	0	0	0	0	20.7	151	1.51	47	77	0.51	0.0831	30.8	6	9	9	0	123	73	2	73	0	0	0	0	0	0	0	0	0	0	1184
36012993	1	2	77	1	2	2	1	0	1	0	0	29.5	152	1.52	68.4	90	0.59	0.0767	37.9	12	6	5	1	174	87	1	90	1	0	0	0	0	0	0	0	0	0	1364
36012995	1	2	83	1	2	2	0	0	0	0	0	24.6	142	1.42	49.9	81	0.57	0.0804	36.2	9	5	5	0	106	54	0	77	0	0	0	0	0	0	0	0	0	0	1081
36012996	1	2	85	1	2	2	0	0	1	0	0	24.1	143	1.43	49.6	81	0.57	0.0816	35.7	7	7.24	10	1	212	88	1	87	0	0		0	0	0	0	0	0	0	1079
36012997	1	2	44	2	4	3	0	0	0	0	0	32.3	163	1.63	86.1	114	0.7	0.0881	40	15	7.24	9	1	153	91	1	105	1	0	0	0	0	0	0	0	0	0	1017
36012998	1	2	45	2	4	3	0	0	0	0	0	29.1	166	1.66	79.7	91	0.55	0.075	37.6	11	7.24	9	0	123	61	2	75	0	0	0	0	0	0	0	0	0	0	1537
36012999	1	2	75	1	4	3	0	0	0	0	0	19.3	147	1.47	41.6	82	0.56	0.0935	38.9	7	6	6	0	139	54	2	92	0	0	0	0	0	0	0	0	0	0	1068
36014001	1	2	74	1	2	2	0	0	0	0	0	24	151	1.51	54.8	79	0.53	0.0776	36	8	7.24	8	0	138	71	2	86	0	0	0	0	0	0	0	0	0	0	1160
36014002	1	2	63	1	4	3	0	0	0	0	0	22.7	151	1.51	52	77	0.51	0.0785	33.6	6	5	5	1	140	61	1	88	0	0	0	0	0	0	0	0	0	0	1128
36014003	1	2	54	1	2	2	0	0	0	0	0	21.8	163	1.63	57.9	82	0.5	0.0819	31.5	4	5	5	0	122	73	2	71	0	0	0	0	0	0	0	0	0	0	1232
36014004	1	2	39	2	1	1	0	0	0	0	0	23.3	154	1.54	55.4	79	0.51	0.0779	29.9	5	8	9	0	117	77	0	77	0	0	0	0	0	0	0	0	0	0	1200
36014005	1	2	20	2	1	1	0	0	0	0	0	23.6	154	1.54	56.2	77	0.5	0.075	25.7	4	9	9	0	115	69	0	73	0	0	0	0	0	0	0	0	0	0	1236
36014006	1	2	41	2	1	1	0	1	0	0	0	24.4	153	1.53	57.2	76	0.5	0.0732	30.2	6	6	6	0	136	84	2	68	1	0	0	0	0	0	0	0	0	0	1227
36014007	1	2	82	2	2	2	0	0	0	0	0	20.6	147	1.47	44.5	70	0.47	0.0763	32.6	5	7.24	5	0	121	61	2	75	0	1	1	0	0	0	0	0	0	0	1012
36014008	1	2	60	2	2	2	0	0	0	0	0	27.9	157	1.57	68.5	87	0.56	0.0757	39.2	12	7	7	1	142	74	1	64	0	0	0	0	1	1	0	0	0	0	1354
36014009	1	2	47	2	1	1	0	0	0	0	0	27.6	157	1.57	68.5	87	0.55	0.0759	35.4	10	8.5	8.5	0	121	80	2	88	0	0	0	0	0	0	0	0	0	0	1378
36014010	1	2	44	2	1	1	0	0	0	0	0	20.4	154	1.54	48.6	70	0.45	0.0751	29.4	4	7.5	7.5	0	111	75	0	84	1	1	0	0	0	0	0	0	0	0	1094
36014011	1	2	58	2	2	2	0	0	1	0	0	29.5	164	1.64	79.6	98	0.6	0.0802	38	10	7	7	1	130	83	1	73	0	0	0	0	1	1	1	0	0	0	1123
36014012	1	2	58	2	2	2	0	0	0	0	0	22.8	145	1.45	48	72	0.5	0.0744	35.7	6	7.24	7	1	140	73	1	73	0	0	0	0	0	0	0	0	0	0	1057
36014013	1	2	63	2	2	2	0	0	0	0	0	21.2	150	1.5	47.5	71	0.47	0.0757	32.9	5	7.24	6	0	114	56	0	80	0	0	0	0	0	0	0	0	0	0	1060
36014014	1	2	57	2	2	2	0	0	0	0	0	22.1	161	1.61	57.3	84	0.52	0.0843	29.8	8	5	6	0	130	65	2	72	1	1	1		0	0	0	0	0	0	1357
36014015	1	2	58	1	2	2	0	0	0	0	0	27.6	162	1.62	72	87	0.54	0.0752	37.3	11	7.24	9	0	136	76	2	61	0	0	0	0	0	0	0	0	0	0	1421
36014016	1	2	46	2	4	3	0	0	0	0	0	21.3	159	1.59	53.5	74	0.47	0.0764	26.8	4	8	8.5	0	110	65	0	71	0	0	0	0	0	0	0	0	0	0	1184
36014017	1	2	62	2	2	2	0	0	0	0	0	24.6	154	1.54	58	77	0.5	0.0729	37	8	7	7	0	103	65	0	85	0	1	0	0	0	0	0	0	0	0	1187
36014018	1	2	64	3	2	2	0	0	0	0	0	21.5	162	1.62	56.5	74	0.46	0.0754	34.5	5	6	6	0	123	71	2	63	1	0	0	0	0	0	0	0	0	0	1196
36014019	1	2	46	2	1	1	0	0	0	0	0	29.9	155	1.55	72.1	98	0.63	0.0818	37.5	12	7	6	0	120	80	2	86	0	0	0	0	0	0	0	0	0	0	1420
36014020	1	2	29	2	4	3	0	0	0	0	0	21.7	152	1.52	50.1	71	0.47	0.074	26.2	3	8	8	0	109	69	0	100	1	0	0	0	0	0	0	0	0	0	1131
36014021	1	2	75	2	4	3	0	0	1	0	1	22.7	145	1.45	47.8	86	0.59	0.0891	35.1	7	2	2	1	133	74	1	92	0	0	0	0	1	1	0	0	0	0	1054
36014022	1	2	55	2	4	3	0	0	0	0	0	25.1	135	1.35	45.9	78	0.58	0.0783	23.3	1	9	9	0	120	66	2	74	0	0	0	0	0	0	0	0	0	0	1074
36014023	1	2	60	1	2	2	0	0	0	0	0	27.4	154	1.54	65.2	89	0.57	0.0785	36.9	11	8	8	0	133	73	2	70	0	0	1	0	1	1	0	0	0	0	1317
36014024	1	2	61	2	2	2	0	0	1	0	0	22.7	155	1.55	54.7	70	0.45	0.0703	31.9	5	9	9	1	151	85	1	86	1	0	0	0	1	1	0	0	0	0	1179
36014025	1	2	55	2	1	1	0	0	0	0	0	22	148	1.48	48.2	80	0.54	0.0833	35.1	6	5	5	0	111	67	0	80	0	0	0	0	0	0	0	0	0	0	1064
36014026	1	2	55	1	2	2	0	0	0	0	0	21.3	150	1.5	47.5	71	0.47	0.0754	32.2	5	9	9	1	145	85	1	83	0	0	0	0	0	0	0	0	0	0	1062
36014028	1	2	69	2	2	2	0	0	1	0	0	21.3	157	1.57	52.6	76	0.49	0.0794	30.5	5	7	7	1	113	61	1	74	1	1	0	0	0	0	0	0	0	0	1152
36014029	1	2	66	2	2	2	0	0	1	1	0	25.2	159	1.59	63.8	81	0.51	0.0749	40.4	9	7	7	1	131	79	1	92				0	0	0	0	0	0	0	1278
36014030	1	2	57	1	4	3	0	0	1	0	0	24.2	154	1.54	57.2	84	0.54	0.0804	37.1	7	6	6	1	153	86	1	72	1	0	0	0	0	0	0	0	0	0	1194
36014031	1	2	55	2	2	2	0	0	0	0	0	27	158	1.58	67.5	100	0.63	0.088	39.1	11	9	9	0	122	75	2	74	0	0	0	0	0	0	0	0	0	0	1341
36014032	1	2	45	2	4	3	0	1	0	0	0	25.1	152	1.52	57.9	78	0.51	0.0738	32.3	7	8	8	0	105	58	0	62	0	0	0	0	0	0	0	0	0	0	1227
36014033	1	2	81	1	4	3	0	0	0	0	0	19.3	151	1.51	44	68	0.45	0.0769	37	4	9	9	0	115	75	0	84					0	0	0	0	0	0	991
36014034	1	2	78	3	2	2	0	0	0	0	0	24.6	153	1.53	57.3	78	0.51	0.0741	39.5	9	8	8	1	145	67	1	62	1	0	0	0	0	0	0	0	0	0	1182
36014035	1	2	67	2	2	2	0	0	0	0	0	22.2	167	1.67	61.7	76	0.45	0.074	34.5	6	8	8	0	131	82	2	78	1	0	0	1	0	0	0	0	0	0	1277
36014036	1	2	67	3	1	1	0	0	1	0	0	26.1	143	1.43	53.6	90	0.63	0.0851	34.6	10	6	6	1	150	70	1	80	1	0	0	0	1	1	0	0	0	0	1147
36014037	1	2	59	2	2	2	0	0	0	0	0	22	156	1.56	53.3	78	0.5	0.0795	33.1	5	7.24	7	0	93	55	0	85	0	0	0	1	0	0	0	0	0	0	1151
36014038	1	2	67	2	2	2	0	0	0	0	0	19.8	156	1.56	48.1	71	0.46	0.0777	30.4	4	7.24	5	1	148	82	1	80	1	0	0	0	0	0	0	0	0	0	1080
36014039	1	2	56	2	2	2	0	0	1	0	0	25.4	147	1.47	54.9	76	0.52	0.0725	35.5	9	7.24	6	1	118	69	1	70	1	1	0	0	1	1	0	0	0	0	1164
36014042	1	2	30	2	1	1	0	1	0	0	0	22.8	158	1.58	56.8	82	0.52	0.0807	29.8	4	7.5	10	0	128	83	2	90	0	0	0	0	0	0	0	0	0	0	1224
36014043	1	2	73	1	2	2	0	0	1	0	0	23.5	146	1.46	50.3	76	0.52	0.0767	31.9	7	7.24	5	1	134	77	1	72	0	1	0	0	1	0	0	0	0	1	1108
36014044	1	2	67	2	2	2	0	0	0	0	0	21.2	144	1.44	44	80	0.56	0.087	29.7	4	7.24	6	0	134	66	2	98	0	0	0	0	0	0	0	0	0	0	1015
36014045	1	2	57	2	2	2	0	0	0	0	0	26.5	153	1.53	61.8	90	0.59	0.0819	54.9	9	7	7	0	117	74	0	76	0	0	0	0	0	0	0	0	0	0	1275
36014046	1	2	57	2	2	2	0	0	0	0	0	22.8	162	1.62	59.9	87	0.54	0.0852	35.9	6	6.5	6.5	0	126	78	2	66	0	0	0	0	0	0	0	0	0	0	1242
36014047	1	2	53	2	2	2	0	0	0	0	0	24.5	157	1.57	60	97	0.62	0.0918	36.2	11	8.5	7.54	0	127	83	2	82	1	0	0	0	0	0	0	0	0	0	1381
36014048	1	2	52	1	2	2	0	0	0	0	0	22.5	164	1.64	60.2	87	0.53	0.0852	32.4	5	7	7	0	126	83	2	85	1	1	1	0	0	0	0	0	0	0	1264
36014049	1	2	70	2	2	2	0	1	0	0	0	26.1	152	1.52	60	82	0.54	0.0756	41.2	11	7.24	7	0	124	75	2	80	1	0	0	0	0	0	0	0	0	0	1215
36014050	1	2	58	2	2	2	0	0	0	0	0	23.6	153	1.53	55	77	0.5	0.0752	31.3	6	5.5	5.5	0	134	75	2	99	0	0	0	0	0	0	0	0	0	0	1186
36014051	1	2	63	2	4	3	0	0	1	0	1	22.5	148	1.48	49.5	72	0.49	0.0743	35.5	7	7.24	8	1	124	78	1	76	0	0	0	0	0	0	0	0	0	0	1081
36014052	1	2	80	1	2	2	0	0	1	0	0	41.9	151	1.51	95.9	97	0.64	0.0654	42	11	6	6	1	163	61	1	76	0	0	0	0	1	1	0	0	0	0	1189
36014053	1	2	74	2	2	2	0	0	0	0	0	16.7	150	1.5	37.5	61	0.41	0.0762	35.6	2	7	7	0	107	59	0	74	0	0	0	0	0	0	0	0	0	0	899
36014054	1	2	75	1	2	2	0	0	0	0	0	19.8	147	1.47	42.8	72	0.49	0.0811	33.1	4	7.24	6.5	0	113	57	0	89	0	0	0	0	0	0	0	0	0	0	984
36014055	1	2	77	2	2	2	0	0	1	0	0	23.8	155	1.55	57.4	84	0.54	0.0814	35.5	8	7	7	1	175	85	1	102	0	0	0	0	1	1	0	0	1	0	1203
36014056	1	2	55	2	2	2	0	0	0	0	0	25.2	171	1.71	73.8	84	0.49	0.0749	32.7	7	7	7.5	0	130	71	2	76	0	0	0	0	0	0	0	0	0	0	1481
36014057	1	2	80	1	2	2	0	0	1	0	0	27.8	150	1.5	62.3	92	0.62	0.0822	38.2	13	6	6	1	144	60	1	87	0	0	0	0	1	1	0	0	0	0	1266
36014058	1	2	53	2	2	2	0	0	0	0	0	25.1	135	1.35	45.6	84	0.62	0.0843	39.4	9	9	9	0	120	75	2	85	1	0	1	1	0	0	0	0	0	0	1006
36014059	1	2	62	2	2	2	0	0	0	0	0	30.3	147	1.47	65.4	88	0.6	0.0743	41.8	15	7.24	6	0	127	78	2	80	0	0	0	0	0	0	0	0	0	0	1291
36014060	1	2	66	1	4	3	0	0	0	0	0	22.9	152	1.52	53.2	85	0.56	0.0855	38.2	7	8	8	0	116	69	0	79	0	0	0	0	0	0	0	0	0	0	1128
36014061	1	2	73	2	4	3	1	1	0	0	0	21.1	154	1.54	50.3	85	0.55	0.0897	33.8	5	8	8	0	112	51	0	59	0	0	0	0	0	0	0	0	0	0	1101
36014062	1	2	70	1	4	3	0	0	0	0	0	25.1	148	1.48	54.9	88	0.59	0.0844	39.2	9	6	6	1	143	63	1	73	0	0	0	0	0	0	0	0	0	0	1147
36014063	1	2	61	1	4	3	0	0	0	0	0	25.6	151	1.51	58	93	0.61	0.0867	42.7	10	8	8	0	118	70	0	73	0	0	0	0	0	0	0	0	0	0	1192
36014064	1	2	68	2	2	2	0	0	0	0	0	26.6	151	1.51	60.9	84	0.56	0.0767	38.8	11	7	7	1	142	64	1	82	1	0	0	1	0	0	0	0	0	0	1240
36014065	1	2	37	1	4	3	0	0	0	0	0	20.8	158	1.58	52	75	0.47	0.0789	25	3	8	8	0	107	66	0	100	1	0	0	0	0	0	0	0	0	0	1177
36014068	1	2	64	2	2	2	0	0	0	0	0	19.9	151	1.51	45.4	64	0.42	0.0704	27.6	4	7	7	0	105	68	0	67	1	0	0	0	0	0	0	0	0	0	1049
36014069	1	2	58	1	2	2	0	0	0	0	0	25.7	155	1.55	61.8	84	0.54	0.0775	37.2	9	7.24	6.5	0	113	75	0	72	0	0	0	0	0	0	0	0	0	0	1263
36014070	1	2	60	2	4	3	0	0	0	0	0	24.4	142	1.42	49.2	72	0.51	0.0718	37.4	7	8	8	0	139	66	2	71	0	0	0	0	0	0	0	0	0	0	1069
36014071	1	2	54	3	2	2	0	0	0	0	0	21.8	161	1.61	56.5	85	0.53	0.0861	32.9	5	8.5	8.5	0	119	67	0	67	1	0	0	0	0	0	0	0	0	0	1204
36014072	1	2	32	3	1	1	0	0	0	0	0	18.2	162	1.62	47.8	68	0.42	0.0768	28.5	2	7	8	0	114	71	0	84	0	0	0	0	0	0	0	0	0	0	1089
36014073	1	2	53	2			0	1	0	0	0	27.3	161	1.61	70.9	79	0.49	0.0686	43.1	11	7	8.5	1	143	88	1	75	1	0	1	0	0	0	0	0	0	0	1370
36014074	1	2	57	2	2	2	0	0	0	0	0	25	161	1.61	64.7	91	0.56	0.0834	37.2	8	8.5	8.5	1	142	85	1	81	0	0	0	0	0	0	0	0	0	0	1309
36014075	1	2	74	2	2	2	0	0	1	0	0	21.4	156	1.56	52.2	80	0.51	0.0831	35.4	5	7	7	1	142	70	1	71	1	0	0	0	1	1	0	0	0	0	1124
36014076	1	2	75	1	2	2	0	0	1	0	0	19.4	157	1.57	47.8	68	0.43	0.0752	35.3	4	7.24	6.5	1	180	70	1	98	0	0	0	0	0	0	0	0	0	0	1054
36014077	1	2	59	2	4	3	0	0	0	0	0	25.9	155	1.55	61.8	90	0.58	0.0826	36.4	9	5	5	0	120	78	2	92	0	1	1	0	0	0	0	0	0	0	1269
36014078	1	2	60	1	1	1	0	0	0	0	0	23.2	148	1.48	50.8	67	0.45	0.0677	33.9	6	9	9	0	137	78	2	67	0	0	0	0	0	0	0	0	0	0	1107
36014079	1	2	41	2	1	1	0	0	0	0	0	19.7	159	1.59	50	69	0.43	0.075	27.6	3	8	8	0	108	73	0	85	0	1	0	0	0	0	0	0	0	0	1124
36014080	1	2	70	1	4	3	0	0	0	0	0	23.5	158	1.58	58.6	89	0.56	0.0858	37.2	7	8	8	0	120	66	2	91	0	0	0	0	0	0	0	0	0	0	1214
36014081	1	2	74	1	2	2	0	0	0	0	0	22.6	155	1.55	54.2	79	0.51	0.0793	38.3	7	5	5	1	162	72	1	68	1	0	0	0	0	0	0	0	0	0	1142
36014082	1	2	73	1			0	0	1	0	0	26	153	1.53	60.9	79	0.52	0.0727	36.7	10	7.24	8	1	204	82	1	64	1	0	0	0	1	1	0	0	0	0	1252
36014083	1	2	69	2	2	2	0	0	0	0	0	30	149	1.49	66.7	91	0.61	0.0774	30	15	7	7	0	129	69	2	84	0	0	0	0	0	0	0	0	0	0	1319
36014084	1	2	62	2	2	2	0	0	0	0	0	26.7	143	1.43	55	79	0.56	0.0743	40.3	11	6	6	0	138	83	2	83	1	0	1	0	1	0	0	0	0	1	1143
36014085	1	2	64	2	2	2	0	0	0	0	0	27.7	156	1.56	67.2	87	0.56	0.0764	27.6	11	8.5	8.5	1	183	95	1	99	1	0	0	0	0	0	0	0	0	0	1347
36014086	1	2	56	2	2	2	0	0	0	0	0	24.3	156	1.56	59.5	79	0.51	0.0753	34	7	9	9	1	142	72	1	69	0	0	0	0	0	0	0	0	0	0	1244
36014087	1	2	38	3	1	1	0	0	0	0	0	20.6	160	1.6	52.5	68	0.43	0.0719	24.3	3	8	8	0	95	61	0	71	0	0	0	0	0	0	0	0	0	0	1179
36014088	1	2	46	2	1	1	0	0	0	0	0	23.1	157	1.57	57.2	78	0.5	0.0771	34	6	8	8.5	0	109	63	0	81	0	0	0	0	0	0	0	0	0	0	1209
36014089	1	2	22	3	3	3	0	0	0	0	0	23.4	147	1.47	50.6	71	0.49	0.0719	27.2	4	7	8	0	107	66	0	74	0	0	0	0	0	0	0	0	0	0	1134
36014090	1	2	22	3	3	3	0	0	0	0	0	20.6	167	1.67	57.5	65	0.39	0.0665	26	2	8	9	0	106	54	0	75	0	0	0	0	0	0	0	0	0	0	1254
36014092	1	2	22	3	3	3	0	0	0	0	0	22.5	159	1.59	56.8	68	0.43	0.0678	27.5	3	7	7	0	108	54	0	61	0	0	0	0	0	0	0	0	0	0	1235
36014093	1	2	23	3	3	3	0	0	0	0	0	19.5	164	1.64	52.3	66	0.4	0.0716	29.1	2	8	8	0	139	87	2	111		0	0	0	0	0	0	0	0	0	159
36014094	1	2	21	3	3	3	0	1	0	0	0	19.2	155	1.55	45.9	62	0.4	0.0698	26.3	2	8.5	9	0	116	66	0	85	1	0	0	0	0	0	0	0	0	0	1066
36014095	1	2	22	3	3	3	0	0	0	0	0	21.4	154	1.54	50.6	65	0.42	0.0684	27.1	3	9	9	0	114	62	0	78	0	0	0	0	0	0	0	0	0	0	1136
36014096	1	2	23	3	3	3	0	0	0	0	0	21.9	153	1.53	51	65	0.43	0.0675	24.8	3	8	9	0	115	61	0	77	0	0	0	0	0	0	0	0	0	0	1152
36014097	1	2	23	3	3	3	0	0	0	0	0	24.1	163	1.63	63.8	77	0.47	0.0723	33	5	7	8	0	107	58	0	88	0	0	0	0	0	0	0	0	0	0	132
36014098	2	2	22	3	3	3	0	0	0	0	0	18.5	159	1.59	46.8	64	0.4	0.0724	25	1	7	7.54	0	102	57	0	85	0	0	0	0	0	0	0	0	0	0	1086
36014099	1	2	22	3	3	3	0	0	0	0	0	19.1	159	1.59	48.6	59	0.37	0.0656	19.8	1	9	9	0	113	66	0	90	0	0	0	0	0	0	0	0	0	0	1133
36014100	1	2	65	1	4	3	0	0	1	0	0	23.9	161	1.61	61.6	88	0.54	0.0831	34.7	10	6	6	1	141	81	1	74	1	0	0	0	0	0	0	0	0	0	1370
36014101	1	2	50	2	4	3	0	0	0	0	0	23.9	153	1.53	56	82	0.53	0.0794	34.3	7	5	5	0	119	75	0	71	0	0	0	0	0	0	0	0	0	0	1188
36014102	1	2	84	1	4	3	0	0	1	0	0	21.8	145	1.45	46.1	76	0.52	0.0809	39.9	7	7.24	5	1	146	63	1	83	0	0	0	0	0	0	0	0	0	0	1011
36014103	1	2	64	2	2	2	0	0	1	0	0	23.3	150	1.5	52.3	74	0.49	0.0741	34.7	7	8	8	1	127	65	1	82	1	1	0	0	1	1	0	0	0	0	1127
36014105	1	2	62	2	2	2	0	0	1	0	0	23.7	149	1.49	52.7	74	0.5	0.0739	33.5	7	7	7	1	117	51	1	92	1	0	0	0	1	1	1	0	0	0	1139
36014106	1	2	63	2	2	2	0	0	0	0	0	25.4	156	1.56	62.1	84	0.54	0.0778	34.9	10	6	6	0	134	71	2	60	0	1	0	0	0	0	0	0	0	0	1281
36014107	1	2	49	2	1	1	0	1	0	0	0	22.2	160	1.6	57.1	75	0.47	0.0755	31.2	5	7.5	7.5	0	103	70	0	78	1	0	0	0	0	0	0	0	0	0	1221
36014108	1	2	51	2	4	3	0	0	0	0	0	21.1	148	1.48	45.9	72	0.49	0.0775	36.6	6	2	2	0	113	68	0	108					0	0	0	0	0	0	1021
36014109	1	2	53	1	4	3	0	0	1	0	0	29.1	158	1.58	72.6	91	0.58	0.0765	36.6	12	8	8	1	112	68	1	67	1				0	0	0	0	0	0	1435
36014110	1	2	66	1	2	2	0	0	0	0	0	26.8	136	1.36	49.8	89	0.65	0.0852	40.1	12	7.24	6	0	130	74	2	90	0	0	0	0	0	0	0	0	0	0	1063
36014111	1	2	72	2	2	2	0	0	0	0	0	21.2	158	1.58	52.8	74	0.47	0.0764	34.9	5	6	6	0	112	61	0	90	0	0	0	0	0	0	0	0	0	0	1136
36014112	1	2	49	2	4	3	0	0	0	0	0	19.4	155	1.55	46.5	68	0.44	0.0759	28.2	3	7.24	10	0	101	57	0	74	1	1	0	0	0	0	0	0	0	0	1064
36014113	1	2	40	2	1	1	0	1	0	0	0	23.4	151	1.51	53	75	0.5	0.0746	28.5	5	7	7	0	123	77	2	86	1	1	1	0	0	0	0	0	0	0	1167
36014114	1	2	48	2	1	1	0	1	0	0	0	23.1	160	1.6	59.2	79	0.49	0.0766	33.3	6	7	8	0	124	73	2	71	1	0	0	0	0	0	0	0	0	0	1244
36014115	1	2	43	1	1	1	0	0	0	0	0	27.6	155	1.55	65.8	86	0.55	0.0754	34.8	10	7	7	1	143	89	1	89	0	0	0	0	0	0	0	0	0	0	1339
36014116	1	2	45	2	1	1	0	0	0	0	0	23.6	148	1.48	51.8	80	0.54	0.0802	31.1	6	7	7	0	113	66	0	80	1	0	0	1	0	0	0	0	0	0	1136
36014117	1	2	56	1	1	1	0	0	0	0	0	24.2	155	1.55	58.1	81	0.52	0.0778	33.2	11	8	8	0	117	71	0		1	0	0	0	0	0	0	0	0	0	1619
36014118	1	2	47	2	1	1	0	1	0	0	0	26	149	1.49	58.1	87	0.59	0.0814	30.4	8	7.5	7.5	0	112	54	0	75	0	0	0	0	0	0	0	0	0	0	1241
36014119	1	2	41	3	1	1	0	0	0	0	0	21.6	159	1.59	54.9	71	0.45	0.0728	29.9	4	5.5	7	0	101	62	0	75	0	0	0	0	0	0	0	0	0	0	1193
36014120	1	2	51	2	4	3	0	0	0	0	0	25.2	160	1.6	64.5	84	0.52	0.0771	31.5	7	8.5	8.5	0	105	64	0	76	0	0	0	0	0	0	0	0	0	0	1339
36014121	1	2	66	1	2	2	0	0	1	0	0	25.7	151	1.51	58.5	93	0.61	0.0865	42.7	10	6	6	1	118	69	1	82	0	0	0	0	1	1	0	0	0	0	1187
36014122	1	2	47	2	1	1	0	0	0	0	0	24.6	162	1.62	64.3	85	0.52	0.0785	35.4	7	7.5	7.5	0	115	64	0	73	0	0	0	0	0	0	0	0	0	0	1313
36014123	1	2	59	2	2	2	0	0	0	0	0	25.1	149	1.49	56	77	0.51	0.0732	34.7	8	6	6	0	125	73	2	83	0	0	0	0	0	0	0	0	0	0	1185
36014124	1	2	47	2	1	1	0	0	0	0	0	26.6	159	1.59	67	90	0.56	0.0797	34.7	9	6.5	7	1	144	79	1	84	0	0	0	0	0	0	0	0	0	0	1358
36014125	1	2	45	2	1	1	0	0	0	0	0	23.9	161	1.61	61.8	77	0.48	0.0731	30.9	6	8.5	8.5	0	127	78	2	84	0	0	0	0	0	0	0	0	0	0	1298
36014126	1	2	70	2	2	2	0	0	0	0	0	27.1	152	1.52	62.2	90	0.59	0.081	38	11	7.24	8	1	158	58	1	66	1	0	0	0	0	0	0	0	0	0	1264
36014127	1	2	45	1	4	3	0	0	0	0	0	22.2	159	1.59	56.5	71	0.44	0.0709	27.4	4	7	7	0	113	63	0	74	0	0	0	0	0	0	0	0	0	0	1230
36014129	1	2	55	2	1	1	0	0	0	0	0	24.7	153	1.53	57.4	76	0.49	0.072	35.6	8	6	8	0	122	80	2	88	0	0	0	0	0	0	0	0	0	0	1204
36014130	1	2	35	2	1	1	0	0	0	0	0	21.3	171	1.71	62.3	76	0.44	0.0753	32.2	3	8	10	0	114	67	0	84	0	0	0	0	0	0	0	0	0	0	1301
36014131	1	2	59	2	2	2	0	0	0	0	0	48.4	122	1.22	72	100	0.82	0.0682	23	12	5.5	5.5	0	112	78	0	76	1	0	0	0	0	0	0	0	0	0	123
36014132	1	2	65	2	2	2	0	0	0	0	0	22.7	152	1.52	52.3	69	0.45	0.0696	34.5	6	4.5	4.5	0	133	70	2	83	0	0	0	0	0	0	0	0	0	0	1129
36014133	1	2	80	1	2	2	0	0	0	0	0	26.4	150	1.5	59.5	84	0.56	0.0775	39.8	11	4.5	4.5	0	133	63	2	75	0	0	0	0	0	0	0	0	0	0	1213
36014134	1	2	65	2	1	1	0	0	0	0	0	21.7	157	1.57	53.7	74	0.47	0.0763	32.7	5	4	4	1	146	76	1	64	1	0	0	0	0	0	0	0	0	0	1159
36014135	1	2	61	2	4	3	0	0	0	0	0	22.9	153	1.53	53.4	72	0.47	0.0722	22.8	6	7	7	1	146	64	1	68	1	0	0	0	0	0	0	0	0	0	1142
36014137	1	2	63	1	2	2	0	0	0	1	0	24.9	158	1.58	62.1	77	0.49	0.072	39.6	9	5	6	0	129	72	2	71	0	0	0	0	0	0	0	0	0	0	1256
36014138	1	2	71	1	2	2	0	0	0	0	0	26	154	1.54	62.1	78	0.51	0.0716	38.3	10.2	8	8	1	145	74	1	69	0	0	0	0	0	0	0	0	0	0	1262
36014139	1	2	77	2	2	2	0	0	0	0	0	21.2	152	1.52	49	80	0.53	0.0847	35.7	6	6	6	1	148	68	1	65	0	0	0	0	0	0	0	0	0	0	1015
36014140	1	2	64	2			0	0	1	0	0	21.8	150	1.5	49.1	70	0.47	0.0734	33.2	5	7.24	6	1	150	82	1	76	0	0	0	0	0	0	0	0	0	0	1084
36014141	1	2	62	2	2	2	0	0	0	0	0	24	151	1.51	54.9	76	0.5	0.0745	37.4	8	6.5	6.5	1	160	83	1	71	1	0	0	0	0	0	0	0	0	0	1156
36014143	1	2	64	2	2	2	0	0	0	0	0	19.7	158	1.58	49.3	69	0.44	0.0753	28.8	3	6	6.5	0	108	59	0	73	0	0	0	0	0	0	0	0	0	0	1106
36014144	2	2	47	2	4	3	0	0	0	0	0	26.9	160	1.6	69	76	0.47	0.0668	30.6	7	7.24	6	0	121	73	2	73	0	1	0	0	0	0	0	0	0	0	1336
36014145	1	2	57	2	1	1	0	0	1	0	0	27.2	153	1.53	63.6	78	0.51	0.0693	37.4	10	6	6	1	130	82	1	76	1	0	0	0	0	0	0	0	0	0	1289
36014146	1	2	47	2	4	3	0	1	0	0	0	20.8	155	1.55	50	79	0.51	0.084	27.9	3	8	8	0	108	60	0	91	0	0	0	0	0	0	0	0	0	0	1122
36014147	1	2	77	1	2	2	0	0	1	0	0	23.4	156	1.56	56.6	84	0.54	0.0824	37.1	7	5	5	1	137	78	1	92	0	0	0	0	1	1	0	0	0	0	1183
36014148	1	2	57	2	2	2	0	0	0	0	0	21.2	153	1.53	49.3	70	0.46	0.0743	33.8	5	8	8	0	120	70	2	73	1	0	1	1	0	0	0	0	0	0	1087
36014149	1	2	91	1	2	2	0	0	1	0	0	26.4	149	1.49	58.6	83	0.56	0.0771	38.7	12	6	8	1	155	63	1	75	1	0	0	0	0	0	0	0	0	0	1205
36014150	1	2	79	2	2	2	0	0	1	0	0	26.7	148	1.48	58.2	79	0.53	0.0722	38.2	12	5	6	1	157	66	1	81	1	0	1		1	1	0	0	0	0	1201
36014151	1	2	22	3	3	3	0	0	0	0	0	18.3	162	1.62	47.9	63	0.39	0.0717	24.1	1	7	8	0	110	61	0	82	0	0	0	0	0	0	0	0	0	0	1107
36014152	1	2	22	3	3	3	0	0	0	0	0	22.5	160	1.6	57.3	70	0.44	0.0691	27.9	3	7	10	0	102	67	0	80	0	0	0	0	0	0	0	0	0	0	1241
36014153	1	2	21	3	3	3	0	0	0	0	0	20.3	160	1.6	51.9	65	0.41	0.0693	25.1	2	7	7	0	101	60	0	90	0	0	0	0	0	0	0	0	0	0	1167
36014154	1	2	22	3	3	3	0	0	0	0	0	20.9	164	1.64	56.6	63	0.39	0.065	29.5	3	8	8	0	112	68	0	74	0	0	0	0	0	0	0	0	0	0	1229
36014155	1	2	23	3	3	3	0	0	0	0	0	21	158	1.58	52.2	67	0.42	0.0698	27.7	3	8	9	0	113	73	0	90					0	0	0	0	0	0	1161
36014156	1	2	22	2	3	3	0	0	0	0	0	25.9	157	1.57	63.9	73	0.47	0.0667	31.7	6	7	8	0	106	55	0	78	0	0	0	0	0	0	0	0	0	0	1326
36014157	1	2	70	1	2	2	0	0	0	0	0	26	161	1.61	67.1	91	0.56	0.0813	37.5	10	4	4	1	167	100	1	84	0	0	0	0	0	0	0	0	0	0	1343
36014158	1	2	48	2	1	1	0	0	0	0	0	30.7	156	1.56	75.1	79	0.51	0.0644	37.5	13	9	9	0	116	72	0	78	0	0	0	0	0	0	0	0	0	0	1467
36014159	1	2	60	1	4	3	0	0	0	0	0	28.2	155	1.55	67.5	96	0.62	0.0834	38.3	11	7	7	1	136	92	1	71	1	0	0	0	0	0	0	0	0	0	1344
36014161	1	2	54	1	4	3	0	0	0	0	0	20	163	1.63	53.2	75	0.46	0.0799	30.2	3	9	7.54	0	110	57	0	87	1	0	0	0	0	0	0	0	0	0	1104
36014162	1	2	52	2	2	2	0	0	0	0	0	19.7	160	1.6	50.5	68	0.43	0.0739	30.6	3	8	8	0	112	68	0	74	0	0	0	0	0	0	0	0	0	0	1120
36014163	1	2	51	2	1	1	0	1	0	0	0	24.6	161	1.61	63.7	84	0.52	0.078	35.5	7	8.5	8.5	0	109	63	0	65	0	0	0	0	0	0	0	0	0	0	1302
36014164	1	2	56	2	2	2	0	0	0	0	0	20.4	152	1.52	47.3	69	0.46	0.0754	33.3	4	7.24	6	0	121	74	2	76	1	0	0	1	0	0	0	0	0	0	1057
36014165	1	2	51	2	2	2	0	0	0	0	0	23.2	161	1.61	60.5	75	0.46	0.0723	29.4	5	9	9	0	105	60	0	65	0	0	0	0	0	0	0	0	0	0	1285
36014166	1	2	73	1	2	2	0	0	0	0	0	28	149	1.49	62.4	84	0.56	0.0744	45	14	7	7	0	139	76	2	80	0	0	0	0	0	0	0	0	0	0	1231
36014167	1	2	59	2	4	3	0	0	0	0	0	27.8	154	1.54	65.7	77	0.5	0.068	27.7	11	9	9	0	130	77	2	82	0	0	0	0	0	0	0	0	0	0	131
36014168	1	2	61	2	2	2	0	0	0	0	0	23.5	150	1.5	53.1	76	0.51	0.0756	40.9	7	7.24	5	0	125	74	2	78	1	0	0	0	0	0	0	0	0	0	1116
36014169	1	2	66	2	2	2	0	0	1	0	0	33.8	158	1.58	84.3	103	0.65	0.0785	43.8	20	8	8	1	148	77	1	71	0	0	0	0	1	1	0	0	0	0	1561
36014170	1	2	43	3	1	1	0	1	0	0	0	20.9	160	1.6	53.4	74	0.46	0.0768	28.1	4	7	7	0	109	64	0	73	1	1	0	1	0	0	0	0	0	0	1176
36014171	1	2	39	2	4	3	0	0	0	0	0	24.4	145	1.45	51.3	75	0.52	0.0744	39	7	8	8	0	112	70	0		0	0	0	0	0	0	0	0	0	0	1096
36014172	1	2	52	2	2	2	0	0	0	0	0	24.7	149	1.49	54.8	72	0.48	0.0694	24.7	7	8	8	0	110	74	0	76	0	0	0	0	0	0	0	0	0	0	1173
36014173	1	2	37	2	1	1	0	0	0	0	0	20.8	157	1.57	51.3	70	0.45	0.0742	25	3	7	7	0	111	62	0	72	0	0	0	0	0	0	0	0	0	0	1156
36014174	1	2	71	2	2	2	0	0	0	0	0	23.5	143	1.43	48.2	73	0.51	0.0745	40.6	8	7	7	1	140	77	1	83	0	0	0	0	0	0	0	0	0	0	1041
36014175	1	2	54	2	2	2	0	0	1	0	0	28.3	153	1.53	66	71	0.47	0.0621	37.9	11	8	8	1	175	98	1	114	1	0	1	1	1	0	0	0	0	1	1323
36014176	1	2	41	3			0	0	0	0	0	20.3	154	1.54	48.4	72	0.47	0.0777	24	30	6	7	0	121	69	2	70	1	0	0	0	0	0	0	0	0	0	1112
36014177	1	2	48	2	1	1	0	0	0	0	0	23.8	150	1.5	53.5	81	0.54	0.0802	32.9	7	8	8	0	121	73	2	79	1	1	0	0	0	0	0	0	0	0	1155
36014178	1	2	52	2	2	2	0	0	0	0	0	23.2	160	1.6	59.2	81	0.51	0.079	34.3	7	8	8	0	111	71	0	85	1	1	0	0	0	0	0	0	0	0	1238
36014179	1	2	51	2	1	1	0	0	0	0	0	25.3	166	1.66	69.6	82	0.49	0.0736	33.2	7	7	8	0	99	59	0	77	0	0	0	0	0	0	0	0	0	0	1409
36014180	1	2	53	1	2	2	0	0	0	0	0	23.5	157	1.57	58.1	83	0.53	0.0808	31.9	6	9	9	0	111	57	0	70	0	0	0	0	0	0	0	0	0	0	1233
36014181	1	2	41	2	1	1	0	0	0	0	0	25.6	161	1.61	66.1	81	0.5	0.0737	31.4	7	8	8	0	114	69	0	67	1	1	0	0	0	0	0	0	0	0	1374
36014182	1	2	31	3	1	1	0	0	0	0	0	26.6	150	1.5	60	63	0.42	0.058	20.1	2.4	8	8	0	118	75	0	94	1	0	0	0	0	0	0	0	0	0	1025
36014183	1	2	37	3	3	3	0	0	0	0	0	22.3	161	1.61	57.7	74	0.46	0.0734	30.7	5	7	7	0	116	62	0	81	1	1	0	0	0	0	0	0	0	0	1234
36014185	1	2	39	2	4	3	0	0	0	0	0	24.6	160	1.6	63.2	80	0.5	0.0743	33.3	6	8	8	0	124	75	2	69	0	0	0	0	0	0	0	0	0	0	1307
36014186	1	2	61	3	4	3	0	0	0	0	0	24	156	1.56	58.4	85	0.54	0.0814	38	7	8	8	0	110	70	0	61	0	0	0	0	0	0	0	0	0	0	1208
36014187	1	2	77	1	2	2	0	0	1	0	1	22.6	159	1.59	57.3	84	0.53	0.0833	34.8	6	8	8	1	124	78	1	94	1				1	1	0	0	0	0	1206
36014188	1	2	52	2	2	2	0	0	0	0	0	24.4	158	1.58	60.9	79	0.5	0.0747	33.1	7	7.24	6	0	115	68	0	70	1	1	1	0	0	0	0	0	0	0	1271
36014189	1	2	54	2	2	2	0	0	0	0	0	21.4	158	1.58	53.3	72	0.45	0.0741	32	5	7.24	7	0	129	77	2	69	0	0	0	0	0	0	0	0	0	0	1157
36014190	1	2	58	1	2	2	0	0	0	0	0	25.1	154	1.54	59.8	80	0.52	0.0754	35	8	6	6	1	142	73	1	95	0	0	0	0	1	1	0	0	0	0	1244
36014191	1	2	60	3	2	2	0	0	0	0	0	28.2	154	1.54	67.2	87	0.57	0.076	36.7	11	8	8	0	118	83	2	97	1	1	0	0	0	0	0	0	0	0	1350
36014192	1	2	71	1	4	3	0	1	1	0	0	27.2	150	1.5	61.1	90	0.6	0.0808	37	12	8.5	8.5	1	153	66	1	61	0	0	0	0	1	1	0	0	0	0	1250
36014194	1	2	57	2	2	2	0	0	1	0	0	22.2	161	1.61	57.8	80	0.49	0.0794	31.9	5	8	8	1	144	73	1	86	0	0	0	0	0	0	0	0	0	0	1229
36014195	2	2	64	1	4	3	0	0	0	0	0	22.9	155	1.55	54.7	74	0.47	0.0733	32.3	6	8	8	0	126	63	2	72	0	0	0	0	0	0	0	0	0	0	1177
36014196	1	2	49	2	4	3	0	0	0	0	0	26	163	1.63	69.2	87	0.53	0.0776	35.8	8	9	9.3	0	118	73	0	74	1	0	0	0	0	0	0	0	0	0	1386
36014197	1	2	67	1	4	3	0	0	0	0	0	21.9	150	1.5	49.5	76	0.5	0.0789	35.6	6	9	9	0	130	83	2	73	0	0	0	0	0	0	0	0	0	0	1081
36014198	1	2	62	2	2	2	0	0	0	0	0	24.1	156	1.56	58.6	79	0.51	0.076	32	6	6	7	0	126	73	2	84	1	0	1	0	0	0	0	0	0	0	1241
36014199	1	2	58	2	2	2	0	0	0	0	0	24.1	154	1.54	57.2	81	0.52	0.0777	35.1	7	7	7	0	120	79	2	67	1	0	0	0	0	0	0	0	0	0	1202
36014200	1	2	38	2	4	3	0	0	0	0	0	22.5	159	1.59	56.9	77	0.48	0.0767	29.5	4	8	8	0	109	68	0	70	0	0	0	0	0	0	0	0	0	0	1226
36014201	1	2	50	3	1	1	0	0	0	0	0	24.7	154	1.54	59	76	0.49	0.0717	34	8	9	9	0	133	82	2	78	0	0	0	0	0	0	0	0	0	0	1232
36014202	1	2	48	2	1	1	0	0	1	0	0	26.9	155	1.55	65	85	0.55	0.076	34.7	9	8	8	1	145	87	1	86	1	0	0	0	0	0	0	0	0	0	1336
36014203	1	2	75	2	2	2	0	0	0	0	0	20.5	149	1.49	45.3	71	0.48	0.0781	31.8	5	5.5	4	1	140	55	1	74	0	0	0	0	0	0	0	0	0	0	1002
36014204	1	2	57	2	2	2	0	0	0	0	0	24.5	153	1.53	57.5	75	0.49	0.0715	29.7	7	5	5	0	127	83	2	59	0	0	0	0	0	0	0	0	0	0	1236
36014205	1	2	60	1	4	3	0	1	0	0	0	27.6	143	1.43	56.5	86	0.6	0.0789	27.6	12	6	6	0	129	84	2	87	1	0	0	0	0	0	0	0	0	0	1174
36014206	1	2	74	1	4	3	0	0	1	0	0	28	150	1.5	62.8	93	0.62	0.0826	39.5	13	7	7	1	148	79	1	70	0	0	1	0	1	0	1	0	0	0	1265
36014207	1	2	61	2	2	2	0	1	0	0	0	21	157	1.57	51.7	79	0.51	0.0833	34.6	7	7.24	6.5	0	128	72	2	59	0	0	0	0	0	0	0	0	0	0	1213
36014208	1	2	60	2	1	1	0	0	0	0	0	25.8	161	1.61	67.1	81	0.5	0.0734	35.8	9	8	8	0	135	86	2	88	0	0	0	0	0	0	0	0	0	0	1354
36014209	1	2	54	1	2	2	0	0	0	0	0	21.2	154	1.54	50.5	70	0.46	0.0741	25.8	4	7	8	0	121	70	2	77	0	0	0	1	0	0	0	0	0	0	1139
36014210	1	2	61	2	2	2	0	0	0	0	0	24.2	160	1.6	61.9	82	0.51	0.0777	24.2	7	6	6	0	129	79	2	69	1	0	0	0	0	0	0	0	0	0	1278
36014211	1	2	55	2	2	2	1	0	0	0	0	30.1	161	1.61	78.5	100	0.62	0.0815	39.4	13	6	7	0	128	83	2	82	1	1	0	1	0	0	0	0	0	0	1506
36014212	1	2	51	2	1	1	0	1	0	0	0	23.7	152	1.52	55	75	0.49	0.0736	32.9	7	7	8.5	0	111	60	0	86	1	1	1	0	0	0	0	0	0	0	1178
36014213	1	2	42	2	1	1	0	0	0	0	0	19.7	158	1.58	49.3	67	0.43	0.0735	27.9	3	8	8	0	86	45	0	68	1	0	0	0	0	0	0	0	0	0	1112
36014214	1	2	37	3	1	1	0	0	0	0	0	23.6	164	1.64	63.7	77	0.47	0.0727	31.1	5	7	7	0	123	72	2	90	1	1	1	0	0	0	0	0	0	0	1327
36014215	1	2	49	2	1	1	0	0	0	0	0	21.6	162	1.62	56.7	70	0.43	0.0709	29.4	4	8	8	0	117	75	0	87	1	1	0	0	0	0	0	0	0	0	1223
36014216	1	2	40	2	1	1	0	1	0	0	0	22.4	158	1.58	55.8	76	0.48	0.0763	30.6	5	8	9	0	121	64	2	88	1	1	0	1	0	0	0	0	0	0	1204
36014217	1	2	65	2	2	2	0	0	0	0	0	24.8	152	1.52	57.4	77	0.51	0.0738	34.7	8	5.5	5.5	1	144	74	1	66	0	1	0	0	0	0	0	0	0	0	1207
36014218	1	2	38	2	1	1	0	1	0	0	0	19.8	150	1.5	44.9	61	0.41	0.0681	27.2	3	7.5	10	0	115	65	0	95	0	0	0	0	0	0	0	0	0	0	1043
36014220	1	2	46	2	1	1	0	0	0	0	0	22.4	160	1.6	57.7	72	0.45	0.0719	28.3	5	8	8	0	135	75	2	83	1	0	0	0	0	0	0	0	0	0	1246
36014221	1	2	40	3	1	1	0	0	0	0	0	22.6	154	1.54	53.9	73	0.47	0.0736	27.1	5	7	8	0	122	68	2	76	1	0	0	0	0	0	0	0	0	0	1188
36014222	1	2	43	2	1	1	0	0	0	0	0	23.7	166	1.66	65.2	80	0.48	0.0753	32.3	5	7	7	0	131	83	2	98	1	0	1	0	0	0	0	0	0	0	1344
36014223	1	2	38	2	1	1	0	1	0	0	0	19.5	160	1.6	50	82	0.51	0.089	29.8	4	7.5	10	0	128	83	2	98	0	0	0	0	0	0	0	0	0	0	1224
36014224	1	2	41	3	1	1	0	0	0	0	0	32.4	159	1.59	82	96	0.6	0.075	39.2	15	8	8	0	129	86	2	98	1	1	0	0	0	0	0	0	0	0	1561
36014225	1	2	60	2	2	2	0	1	0	0	0	25.4	166	1.66	70.2	96	0.58	0.0866	35.3	8	7	8	0	138	79	2	74	0	1	1	0	0	0	0	0	0	0	1405
36014226	1	2	56	1	4	3	0	0	0	0	0	25.1	163	1.63	66.8	89	0.55	0.0812	35.2	8	5	5	0	109	72	0	88	0	0	0	0	0	0	0	0	0	0	1352
36014227	1	2	44	2			0	0	0	0	0	23.3	157	1.57	57.2	74	0.47	0.0724	32.7	6	8	9.5	0	119	74	0	76	0	0	0	0	0	0	0	0	0	0	1215
36014228	1	2	45	2	1	1	0	1	0	0	0	30.1	154	1.54	71.3	95	0.62	0.0794	37.3	12	6	6	0	107	62	0	68	1	1	0	0	0	0	0	0	0	0	1409
36014229	1	2	55	3	1	1	0	0	0	0	0	18.6	164	1.64	50.2	74	0.45	0.0826	30.9	2	7	7	0	120	62	2	68	0	0	0	0	0	0	0	0	0	0	1115
36014230	1	2	57	2	1	1	0	1	0	0	0	22.6	152	1.52	52.4	79	0.52	0.0802	53.9	6	8	8	0	119	77	0	80	1	0	0	0	0	0	0	0	0	0	1134
36014231	1	2	61	2	2	2	0	0	1	0	0	20.6	152	1.52	47.7	69	0.45	0.0742	27.7	4	5	5	1	130	75	1	73	1	0	0	0	1	1	0	0	0	0	1084
36014232	1	2	47	2	1	1	0	1	0	0	0	27.5	155	1.55	65.7	86	0.55	0.0756	35.7	10	7	7	0	135	79	2	88	1	0	0	0	1	1	0	0	0	0	1332
36014233	1	2	54	3	2	2	0	0	0	0	0	24.6	164	1.64	65.8	76	0.46	0.0703	36.1	7	8	8	0	126	67	2	70	0	0	0	0	0	0	0	0	0	0	1332
36014234	1	2	51	2	4	3	0	0	0	0	0	20.4	162	1.62	53.5	73	0.45	0.0768	30.5	4	8	8	0	123	72	2	81	1	0	0	0	0	0	0	0	0	0	1167
36014235	1	2	64	2	2	2	0	0	0	0	0	24.2	160	1.6	61.7	84	0.53	0.0797	37.2	8	5	5	0	122	72	2	64	0	0	0	0	0	0	0	0	0	0	1262
36014236	1	2	71	1	1	1	0	0	1	0	0	23.7	145	1.45	49.9	74	0.51	0.0741	37.3	8	5	5	1	211	92	1	81	0	0	0	0	1	0	0	0	0	1	1078
36014237	1	2	66	2	2	2	0	0	0	0	0	23.3	166	1.66	64.3	81	0.49	0.0774	37.5	7	7	7	0	120	81	2	68	1	0	1	0	0	0	0	0	0	0	1302
36014238	1	2	24	3	1	1	0	0	0	0	0	21	160	1.6	53.5	70	0.44	0.0727	26.7	3	8	8	0	105	72	0	96	0	0	0	1	0	0	0	0	0	0	1186
36014239	1	2	36	2	1	1	0	0	0	0	0	26	153	1.53	60.6	75	0.49	0.0686	33.3	7	8	8	0	121	65	2	67	1	0	0	0	0	0	0	0	0	0	1265
36014240	1	2	24	2	1	1	0	0	0	0	0	20.8	155	1.55	50.2	69	0.45	0.0736	24	3	8	8	0	100	62	0	76	0	0	0	0	0	0	0	0	0	0	1142
36014241	1	2	24	2	1	1	0	0	0	0	0	24.1	162	1.62	63.3	69	0.43	0.0652	26.9	4	8	8	0	109	65	0	69	0	0	0	0	0	0	0	0	0	0	1345
36014242	1	2	44	2	1	1	0	1	0	0	0	19.1	165	1.65	52	73	0.44	0.0795	20.1	13	7.5	10	0	128	86	2	98	0	0	0	0	0	0	0	0	0	0	1740
36014243	1	2	37	2	1	1	0	0	0	0	0	20.8	158	1.58	52	72	0.46	0.0757	29.8	4	7	8	0	128	83	2	98	1	0	0	0	0	0	0	0	0	0	1024
36014244	1	2	60	1	4	3	0	0	0	0	0	24.5	142	1.42	49	73	0.51	0.0723	37.8	8	7	7	0	108	72	0	80	0	0	0	0	1	1	0	0	0	0	1063
36014245	1	2	34	2	1	1	0	0	0	0	0	20.1	147	1.47	43.3	64	0.44	0.0714	22.6	3	8	8	0	104	60	0	75	1	0	0	0	0	0	0	0	0	0	1032
36014246	1	2	74	1	2	2	0	1	0	0	0	35.6	154	1.54	84.5	101	0.66	0.0754	44.5	24	7	7	0	124	79	2	90	1	0	0	0	0	0	0	0	0	0	1559
36014247	1	2	44	1	1	1	0	0	0	0	0	24.7	156	1.56	60.1	81	0.52	0.0762	31.7	6	8	8	0	114	79	0	78	1	1	1	0	0	0	0	0	0	0	1266
36014248	1	2	48	2	1	1	0	1	0	0	0	24.8	153	1.53	58	83	0.55	0.0793	34.2	7	6.5	6.5	0	116	57	0	68	1	0	0	0	0	0	0	0	0	0	1220
36014249	1	2	44	3	1	1	0	0	0	0	0	25.5	152	1.52	58.9	81	0.53	0.0758	38.4	8	7.5	11	0	101	66	0	66	0	1	0	0	0	0	0	0	0	0	1215
36014250	1	2	46	2	4	3	0	0	0	0	0	26.9	153	1.53	62.7	84	0.55	0.0756	37.6	9	9	9	0	108	67	0	80	1	0	0	0	0	0	0	0	0	0	1275
36014251	1	2	43	2	4	3	0	0	0	0	0	31.3	154	1.54	74	79	0.51	0.064	27.4	4	5	5	0	107	74	0	65	0	0	0	1	0	0	0	0	0	0	1159
36014252	1	2	46	2	4	3	0	0	0	0	0	23.1	156	1.56	56.3	75	0.48	0.0738	3.2	6	8	8	0	116	67	0	74	1	0	0	0	0	0	0	0	0	0	1199
36014253	1	2	49		1	1	0	0	0	0	0	22.6	164	1.64	60.6	84	0.51	0.0824	32.6	5	6	6	0	110	69	0	77	1	0	1	0	0	0	0	0	0	0	1270
36014254	1	2	43							0	0	19.2	162	1.62	50.2	65	0.4	0.071	24.9	2	7.24	7.54	0	124	88	2	79					0	0	0	0	0	0	1139
36014255	1	2	47	2	4	3	0	0	0	0	0	23.6	150	1.5	53.4	75	0.5	0.0744	33	6	7	7	0	103	60	0	68	0	0	0	0	0	0	0	0	0	0	1151
36014256	1	2	44	2	4	3	0	0	0	0	0	26.9	160	1.6	68.8	89	0.56	0.0784	37.3	9	2.5	7	0	99	64	0	65	0	0	0	0	0	0	0	0	0	0	1371
36014257	1	2	54	2	2	2	0	0	0	0	0	25.5	147	1.47	55.1	80	0.54	0.0758	32	8	7	7	0	102	62	0	72	0	0	0	0	0	0	0	0	0	0	1184
36014258	1	2	50	1	4	3				0	0	25.2	158	1.58	62.9	81	0.51	0.0752	33	7	7.24	7.54	0	116	65	0	69					0	0	0	0	0	0	1304
36014259	1	2	28	3	4	3	0	0	0	0	0	24.4	158	1.58	61.2	74	0.47	0.0703	33.3	5	8	8	0	105	67	0	81	0	0	0	0	0	0	0	0	0	0	1276
36014262	1	2	42	2	1	1	0	0	0	0	0	22.6	147	1.47	48.9	79	0.54	0.0818	30.1	5	6	6	0	102	57	0	60	1	1	0	1	0	0	0	0	0	0	1094
36014263	1	2	53	2	1	1	0	1	0	0	0	20.8	158	1.58	51.9	69	0.44	0.0726	30.3	4	7.5	10	0	118	74	0	82	0	0	0	0	0	0	0	0	0	0	1142
36014264	1	2	58	2	2	2	0	0	0	0	0	24.7	152	1.52	57.1	84	0.55	0.0806	33.7	8	7	7	0	110	67	0	79	1	0	0	1	0	0	0	0	0	0	1207
36014265	1	2	50	2	1	1	0	0	0	0	0	24.5	165	1.65	66.9	82	0.5	0.0757	34	7	8	8	0	122	64	2	76	1	1	0	0	0	0	0	0	0	0	1361
36014266	1	2	39	2	1	1	0	0	0	0	0	25	157	1.57	61.6	78	0.5	0.0731	29.7	6	8	8	0	129	74	2	65	1	1	0	0	0	0	0	0	0	0	1301
36014267	1	2	32	3	1	1	0	0	0	0	0	23.3	163	1.63	62	84	0.52	0.0807	27.2	3	7.5	7.5	0	115	65	0	95	0	0	0	0	0	0	0	0	0	0	1043
36014268	1	2	41	2	4	3	0	0	0	0	0	21.9	168	1.68	61.7	70	0.42	0.0691	25.2	3	7	7	0	102	60	0	77	1	0	0	0	0	0	0	0	0	0	1329
36014269	1	2	65	1	2	2	0	0	0	0	0	18.4	163	1.63	48.7	71	0.43	0.0793	25.1	2	7.24	9.5	0	122	71	2	69	0	0	0	0	0	0	0	0	0	0	1112
36014270	1	2	71	2	2	2	0	0	1	0	0	32	146	1.46	68.2	83	0.57	0.0684	42.1	13	7.5	7.5	1	149	65	1	82	1	1	1	0	1	1	0	0	0	0	1331
36014271	1	2	48	1	4	3	0	1	0	0	0	19.7	155	1.55	47.4	70	0.45	0.0774	26.5	3	6.5	6.5	0	99	63	0	77	0	0	0	0	0	0	0	0	0	0	1085
36014272	1	2	39	2	1	1	0	0	0	0	0	34.4	160	1.6	87.5	79	0.49	0.059	35.5	7	8.5	8.5	0	136	84	2	68	0	0	0	0	0	0	0	0	0	0	1227
36014273	1	2	27	2	1	1	0	1	0	0	0	19.8	150	1.5	44.9	61	0.41	0.0681	27.2	3	7	10	0	115	64	0	95	0	0	0	0	0	0	0	0	0	0	1043
36014274	1	2	36	2	1	1	0	0	0	0	0	23.1	164	1.64	62	86	0.52	0.0828	27.2	3	7	7	0	115	65	0	95	0	0	0	0	0	0	0	0	0	0	1043
36014275	1	2	63	2	1	1	0	0	0	0	0	22	156	1.56	53.5	68	0.44	0.0693	30.8	5	8	8	0	133	75	2	97	1	0	1	0	0	0	0	0	0	0	1165
36014277	1	2	49	2	1	1	0	1	0	0	0	20.9	159	1.59	53	76	0.47	0.0789	28.4	4	6	6	0	132	80	2	89	0	0	0	0	0	0	0	0	0	0	1168
36014278	1	2	64	1	2	2	0	0	0	0	0	20.7	161	1.61	53.4	70	0.44	0.0736	30.7	4	7	7	1	185	73	1	66	1	1	0	0	0	0	0	0	0	0	1164
36014279	1	2	46	2	1	1	0	0	0	0	0	22.9	158	1.58	57.4	76	0.48	0.075	36.9	6	8	8	0	119	72	0	60	0	0	0	0	0	0	0	0	0	0	1201
36014280	1	2	65	2	1	1	0	0	0	0	0	26.7	155	1.55	64.2	88	0.57	0.0793	37.1	10	7	7	0	120	77	2	90					0	0	0	0	0	0	1301
36014281	1	2	51	3	1	1	0	0	0	0	0	23.8	155	1.55	57.2	83	0.54	0.0806	32.5	6	10	10	0	93	59	0	75	0	0	0	0	0	0	0	0	0	0	1216
36014282	1	2	56	2	2	2	0	0	1	0	0	25.2	159	1.59	63.3	84	0.53	0.0778	33.9	7	8	8	1	130	69	1	58	0	1	0	0	0	0	0	0	0	0	1305
36014283	1	2	45	1	4	3	0	0	0	0	0	24.6	153	1.53	57.7	87	0.57	0.0827	35.9	7	8	8	0	121	70	2	86	1	0	0	0	0	0	0	0	0	0	1207
36014284	1	2	34	2	4	3	1	0	0	0	0	21.1	154	1.54	50.2	73	0.48	0.0774	27.7	3	8	8	0	94	60	0	79	0	0	0	0	0	0	0	0	0	0	1127
36014285	1	2	44	1	4	3	0	1	0	0	0	20.7	154	1.54	49.3	69	0.44	0.0732	26.5	3	5	5	0	112	56	0	64	0	0	0	0	0	0	0	0	0	0	1116
36014286	1	2	75	2	2	2	0	0	0	0	0	25.1	150	1.5	56.1	85	0.57	0.0812	37.3	9	5	5	0	118	63	0	76	0	0	0	0	0	0	0	0	0	0	1174
36014287	1	2	81	2	2	2	0	0	1	0	0	24.5	154	1.54	58	90	0.58	0.086	39.9	9	6.5	6.5	1	149	81	1	70					0	0	0	0	0	0	1191
36014288	1	2	52	2	1	1	0	0	0	0	0	23	156	1.56	55.9	78	0.5	0.0775	35.5	6	9	9	0	115	77	0	77	0	0	0	0	0	0	0	0	0	0	1182
36014289	1	2	68	1	2	2	0	0	0	0	0	24.5	151	1.51	56.1	85	0.56	0.0821	38.3	8	7	7	0	131	62	2	71	0	0	0	0	0	0	0	0	0	0	1167
36014290	1	2	48	2	1	1	0	0	0	0	0	21	156	1.56	51	69	0.44	0.0722	28	4	7.5	7	0	121	64	2	61	1	0	0	0	0	0	0	0	0	0	1138
36014291	1	2	50	1	4	3	0	0	0	0	0	22.4	161	1.61	57.9	73	0.45	0.0721	31.6	5	6.5	6.5	1	146	88	1	82	0	0	0	0	0	0	0	0	0	0	1232
36014292	1	2	65	1	4	3	0	0	0	0	0	29.6	156	1.56	72.1	90	0.58	0.0753	39.5	14	6.5	6.5	0	138	71	2	61	0	0	0	0	0	0	0	0	0	0	1407
36014293	1	2	60	1	1	1	0	0	0	0	0	27.6	158	1.58	68.9	87	0.55	0.0755	37.8	11	6	6	0	123	82	2	70	0	0	0	0	0	0	0	0	0	0	1369
36014294	1	2	83	2	2	2	0	0	0	0	0	19.5	148	1.48	42.7	72	0.48	0.0812	36.6	4	5	5	1	149	76	1	72	0	0	0	0	0	0	0	0	0	0	972
36014295	1	2	60	2	2	2	0	0	0	0	0	25.2	145	1.45	53.2	80	0.55	0.0768	35	9	7	7	0	125	66	2	80	1	0	1	0	0	0	0	0	0	0	1137
36014296	1	2	69	2	2	2	0	0	1	0	0	27.5	154	1.54	65.2	93	0.61	0.0824	43.9	12	8.5	8.5	1	145	66	1	66	0	0	0	0	0	0	0	0	0	0	1279
36014297	1	2	58	3	2	2	0	0	1	0	0	20.1	163	1.63	53.7	69	0.42	0.0728	27.1	3	8	9	1	129	72	1	67	1	1	1		1	0	1	0	0	0	1186
36014298	1	2	75	1	2	2	1	0	0	0	0	29.1	153	1.53	67.8	100	0.65	0.0855	39.2	14	7	7	1	143	70	1	85	0	0	0	0	0	0	0	0	0	0	1344
36014299	1	2	52	2	4	3	0	0	0	0	0	27.4	165	1.65	74.3	89	0.54	0.0766	37.1	10	5	5	1	150	86	1	93	0	1	0	0	0	0	0	0	0	0	1457
36014300	1	2	44	2	1	1	0	0	0	0	0	22.2	168	1.68	62.9	76	0.45	0.0737	30.7	4	8	9	0	111	71	0	69	0	0	0	0	0	0	0	0	0	0	1317
36014301	1	2	39	2	4	3	0	0	0	0	0	26.8	174	1.74	81.5	89	0.51	0.0757	33.7	7	8	8	0	134	83	2	73	0	1	0	0	0	0	0	0	0	0	1595
36014302	1	2	60	2	4	3	0	0	0	0	0	22.7	160	1.6	58.2	74	0.46	0.0725	33.7	6	7	7	0	114	77	0	87	0	0	0	0	0	0	0	0	0	0	1226
36014303	1	2	64	2	2	2	0	0	1	0	0	25.1	145	1.45	52.8	86	0.6	0.0836	35.7	9	8	8	1	160	88	1	77	1	0	0	0	0	0	0	0	0	0	1130
36014304	1	2	64	3	2	2	0	0	1	0	0	23.9	152	1.52	55.3	74	0.49	0.0723	34.8	7	8	6	1	150	74	1	55	1	0	0	0	0	0	0	0	0	0	1174
36014305	1	2	51	2	1	1	0	0	0	0	0	20.1	166	1.66	55.2	68	0.41	0.0713	30.1	3	7.5	10	0	126	73	2	80	1	0	1		0	0	0	0	0	0	1197
36014306	1	2	53	1	2	2	0	0	1	0	0	20.8	153	1.53	48.9	69	0.45	0.0742	30.3	4	8	7	1	142	89	1	86	1	1	0	0	0	0	0	0	0	0	1094
36014307	1	2	45	2	1	1	0	0	0	0	0	19.7	155	1.55	47.5	68	0.44	0.0748	30.6	3	7	7	0	103	50	0	74	1	1	0	0	0	0	0	0	0	0	1073
36014309	1	2	59	3	2	2	0	0	0	0	0	22.8	165	1.65	62	74	0.45	0.0717	31.7	5	8	8	0	125	80	2	91	1	0	0	0	0	0	0	0	0	0	1297
36014310	1	2	56	2	4	3	0	0	0	0	0	20.2	150	1.5	45.7	68	0.45	0.0744	24.7	3	6	6	0	119	60	0	66	1	1	0	0	0	0	0	0	0	0	1063
36014311	1	2	33	2	4	3	0	0	0	0	0	24.9	157	1.57	61.2	79	0.51	0.0743	31.8	6	7.24	7.5	0	116	63	0	65	1	0	0	0	0	0	0	0	0	0	1283
36014314	1	2	55	2	2	2	0	0	0	0	0	27	157	1.57	66.3	90	0.58	0.0801	37.3	10	5	5	0	121	73	2	75	0	0	0	0	0	0	0	0	0	0	1332
36014315	1	2	43	2	1	1	0	1	0	0	0	23.4	158	1.58	58.1	71	0.45	0.0687	32.4	6	7.5	10	0	104	66	0	78	0	0	0	0	0	0	0	0	0	0	1231
36014316	1	2	46	2	1	1	0	0	0	0	0	28.4	149	1.49	63.1	79	0.53	0.0693	35.5	11	7	8	0	110	60	0	71	0	0	0	0	0	0	0	0	0	0	1293
36014317	1	2	49	2	4	3	0	0	0	0	0	30.6	150	1.5	68.4	86	0.57	0.0716	58.9	14	7.24	7.5	0	114	74	0	75	0	0	0	0	0	0	0	0	0	0	1354
36014318	1	2	45	2	1	1	0	0	0	0	0	30.6	158	1.58	76.6	91	0.57	0.0737	36.6	13	7.5	10	0	118	80	2	98	0	0	0	0	0	0	0	0	0	0	1498
36014319	1	2	71	1	1	1	0	0	0	0	0	27.8	144	1.44	57.4	84	0.58	0.0765	37.6	12	7.24	7	0	130	73	2	71	0	0	0	0	0	0	0	0	0	0	1191
36014320	1	2	69	1	1	1	0	1	0	0	0	27.3	160	1.6	70	97	0.6	0.0843	41	12	7.24	10	0	128	74	2	79	0	0	0	0	0	0	0	0	0	0	1367
36014321	1	2	57	2	4	3	0	0	0	0	0	22.5	151	1.51	51.3	72	0.48	0.0739	32	6	7	7	0	106	50	0	58	1	0	1	0	0	0	0	0	0	0	1124
36014322	1	2	54	1	4	3	0	0	0	0	0	18.4	154	1.54	43.6	66	0.43	0.0761	29.6	3	7.5	7.5	0	122	72	2	62	1	1	0	1	0	0	0	0	0	0	1013
36014323	1	2	45	2	1	1	0	1	0	0	0	23	156	1.56	56	71	0.45	0.0702	5	5	8	8	0	107	59	0	65	1	0	0	0	0	0	0	0	0	0	1206
36014324	1	2	47	3	1	1	0	1	0	0	0	25.2	150	1.5	56.9	74	0.49	0.0705	35.3	8	8.5	12	0	101	63	0	82	0	0	0	0	0	0	0	0	0	0	1197
36014325	1	2	46	2	4	3	0	0	0	0	0	22.9	147	1.47	49.2	70	0.47	0.0711	29	5	8	8	0	121	68	2	102	0	1	0	0	0	0	0	0	0	0	1090
36014326	1	2	50	2	1	1	0	0	0	0	0	26.5	161	1.61	68.4	85	0.53	0.0755	34.8	9	6.5	7	0	139	83	2	87	0	0	0	0	0	0	0	0	0	0	1381
36014327	1	2	22	3	3	3	0	0	0	0	0	22.3	157	1.57	55	67	0.42	0.0671	29.1	3	7.5	7.5	0	103	64	0	80	0	0	0	0	0	0	0	0	0	0	1199
36014328	1	2	37	2	1	1	0	0	0	0	0	28.4	168	1.68	79.7	88	0.52	0.0729	36.7	9	7.24	6.5	0	123	80	2	78	0	0	0	0	0	0	0	0	0	0	1543
36014329	1	2	61	2	2	2	0	0	0	0	0	22.1	160	1.6	56.9	67	0.42	0.0676	33.4	5	7.24	8	0	119	80	2	83	1	0	1	0	0	0	0	0	0	0	1207
36014330	1	2	20	3	3	3	0	0	0	0	0	25.4	162	1.62	66.8	75	0.46	0.0683	31.3	5	7	8	0	113	62	0	80	0	0	0	0	0	0	0	0	0	0	1375
36014331	1	2	23	3	4	3	0	0	0	0	0	19.5	162	1.62	51.3	70	0.43	0.076	26.1	3	7.24	8	0	99	59	0	76	0	0	0	0	0	0	0	0	0	0	1250
36014332	1	2	23	3	3	3	0	0	0	0	0	23.2	162	1.62	60.7	69	0.43	0.067	26.5	4	7	8	0	121	79	2	89	0	0	0	0	0	0	0	0	0	0	1304
36014333	1	2	22	3	3	3	0	0	0	0	0	19.2	159	1.59	48.3	73	0.46	0.0803	23	2	6	8	0	104	51	0	78	0	0	0	0	0	0	0	0	0	0	1116
36014334	1	2	21	3	3	3	0	0	0	0	0	18.4	159	1.59	46.7	60	0.38	0.068	21.8	1	8	10	0	110	67	0	77	0	0	0	0	0	0	0	0	0	0	1095
36014335	1	2	22	3	3	3	0	0	0	0	0	22	169	1.69	62.9	74	0.44	0.0727	25.3	3	6	6	0	123	66	2	68	0	0	0	0	0	0	0	0	0	0	1347
36014336	1	2	19	3	3	3	0	0	0	0	0	19.7	163	1.63	52.1	66	0.4	0.0703	26.3	1	8	8	0	96	60	0	80	0	0	0	0	0	0	0	0	0	0	1165
36014337	1	2	20	3	3	3	0	0	0	0	0	21.9	170	1.7	63.3	72	0.43	0.0708	25	2	7	9	0	113	66	0	83	0	0	0	0	0	0	0	0	0	0	1355
36014338	1	2	20	3	3	3	0	0	0	0	0	22.6	157	1.57	55.6	65	0.41	0.0648	27.9	3	7	8.5	0	97	58	0	78	1	0	0	1	0	0	0	0	0	0	1214
36014339	1	2	21	3	3	3	0	0	0	0	0	18.3	143	1.43	37.6	57	0.4	0.0689	27.3	2	7.5	8	0	115	65	0	86	0	0	0	0	0	0	0	0	0	0	929
36014340	1	2	23	3	3	3	0	0	0	0	0	20.6	145	1.45	43	59	0.41	0.0654	11.5	2	7	7.54	0	103	65	0	72	0	0	0	0	0	0	0	0	0	0	1038
36014341	1	2	22	3	3	3	0	0	0	0	0	21.6	151	1.51	49.4	67	0.44	0.0701	25.6	30	7.24	6	0	107	59	0	67	0	0	0	0	0	0	0	0	0	0	1122
36014342	1	2	23	3	3	3	0	0	0	0	0	21.4	154	1.54	50.8	66	0.43	0.0688	28.5	3	8	9	0	111	63	0	70	0	0	0	0	0	0	0	0	0	0	1135
36014343	1	2	23	3	3	3	0	0	0	0	0	18.7	164	1.64	50	66	0.4	0.0734	28.3	2	10	10	0	117	67	0	80	0	0	0	0	0	0	0	0	0	0	1126
36014344	1	2	23	3	3	3	0	0	0	0	0	21.9	161	1.61	56.8	67	0.41	0.0673	26.8	3	8	8	0	106	66	0	75	0	0	0	0	0	0	0	0	0	0	1238
36014345	1	2	23	3	3	3	0	1	0	0	0	20.1	162	1.62	52.9	69	0.42	0.0729	21.5	2	7	8	0	119	69	0	83	0	0	0	0	0	0	0	0	0	0	1199
36014346	1	2	24	3	3	3	0	0	0	0	0	18.6	159	1.59	46.9	62	0.39	0.0703	24.1	1	7	9	0	121	74	2	82	0	0	0	0	0	0	0	0	0	0	1090
36014347	1	2	25	3	3	3	0	0	0	0	0	20.5	158	1.58	51.1	66	0.42	0.0702	22.6	2	7	10	0	111	56	0	79	0	0	0	0	0	0	0	0	0	0	1163
36014348	1	2	23	3	3	3	0	0	0	0	0	19.7	165	1.65	53.6	69	0.42	0.0736	24.7	2	8	9	0	104	63	0	88	0	0	0	0	0	0	0	0	0	0	1197
36014349	1	2	63	2	4	3	0	0	1	0	0	25.5	148	1.48	56.1	71	0.48	0.0674	35.6	9	8	8	1	176	72	1	75	0	0	0	0	0	0	0	0	0	0	1182
36014350	1	2	23	3	3	3	0	0	0	0	0	20.7	161	1.61	53.7	69	0.43	0.0716	24.4	2	7	7.54	0	114	76	0	78			0	0	0	0	0	0	0	0	1111
36014351	1	2	23	3	3	3	0	0	0	0	0	23.2	157	1.57	57	72	0.46	0.071	29.9	4	7	7	0	105	56	0	90	0	0	0	0	0	0	0	0	0	0	1226
36014352	1	2	22	3	3	3	0	0	0	0	0	21.9	155	1.55	52.8	65	0.42	0.0663	29	3	7	8	0	94	58	0	75	1	0	0	0	0	0	0	0	0	0	1164
36014353	1	2	23	3	3	3	0	0	0	0	0	20.8	161	1.61	53.7	64	0.39	0.0662	24.1	2	7.24	7	0	102	63	0	58	0	0	0	0	0	0	0	0	0	0	1200
36014354	1	2	23	3	3	3	0	0	0	0	0	20.1	160	1.6	51.1	66	0.41	0.07	25.8	2	8	8	0	108	67	0	85	0	0	0	0	0	0	0	0	0	0	1151
36014355	1	2	24	3	3	3	0	0	0	0	0	20.9	154	1.54	49.7	64	0.42	0.0684	30	30	7	9	0	104	59	0	104	0	0	0	0	0	0	0	0	0	0	112
36014356	1	2	66	2	2	2	0	0	0	0	0	23.7	153	1.53	55.8	75	0.49	0.0738	34.7	7	7.5	7.5	0	118	49	0	92	0	0	0	0	0	0	0	0	0	0	1183
36014357	1	2	41	2	1	1	0	0	0	0	0	19.8	161	1.61	51.5	65	0.4	0.0696	28.2	3	7	7	0	105	61	0	84	1	0	0	0	0	0	0	0	0	0	1147
36014358	1	2	23	3	3	3	0	0	0	0	0	23.1	161	1.61	60.2	77	0.48	0.0752	31.6	4	8	7.54	0	109	61	0	80	0	0	0	0	0	0	0	0	0	0	1270
36014359	1	2	23	3	3	3	0	0	0	0	0	25.6	156	1.56	62.7	75	0.48	0.0691	31.9	6	7	7	0	124	70	2	84	0	0	0	0	0	0	0	0	0	0	1306
36014360	1	2	46	2	1	1	0	0	0	0	0	19.9	154	1.54	47.1	62	0.41	0.0685	30.5	3	9	9	0	113	74	0	69	1	0	1	0	0	0	0	0	0	0	1066
36014361	1	2	45	2	1	1	0	0	0	0	0	23.7	162	1.62	62.1	76	0.47	0.0724	33.5	6	6.5	9	0	119	72	0	90	0	0	0	0	0	0	0	0	0	0	1289
36014362	1	2	46	2	1	1	0	0	0	0	0	21	160	1.6	53.5	75	0.47	0.0774	26.7	3	7	8	0	113	69	0	75	0	0	0	0	0	0	0	0	0	0	1184
36014363	1	2	43	2	1	1	0	0	0	0	0	20.3	162	1.62	52.9	67	0.41	0.0709	28.5	3	7	7	0	110	64	0	90	0	0	1	0	0	0	0	0	0	0	1167
36014364	1	2	23	3	3	3	0	0	0	0	0	27.1	154	1.54	64.1	86	0.56	0.0764	30.9	7	8	8	0	116	68	0	71	0	0	0	0	0	0	0	0	0	0	1334
36014365	1	2	22	3	3	3	0	0	0	0	0	20.7	157	1.57	50.9	65	0.41	0.0687	23.8	2	7	7	0	118	73	0	77	0	0	0	0	0	0	0	0	0	0	1155
36014366	1	2	33	3	1	1	0	0	0	0	0	24.6	156	1.56	60.2	74	0.48	0.0702	34.8	6	9	9	0	113	84	2	64	0	0	0	0	0	0	0	0	0	0	1253
36014367	1	2	22	3	3	3	0	0	0	0	0	19.1	161	1.61	49.7	63	0.39	0.0695	24.5	2	7.5	10	0	115	74	0	90	1	0	0	0	0	0	0	0	0	0	1134
36014369	1	2	38	3	1	1	0	0	0	0	0	23.3	158	1.58	58.2	77	0.49	0.0752	31.5	7	8	8	0	101	62	0	62	1	0	0	0	0	0	0	0	0	0	1335
36014370	1	2	30	2	4	3	0	0	0	0	0	20.8	165	1.65	56.5	68	0.41	0.0696	27.4	3	8	10	0	103	66	0	70	0	0	0	0	0	0	0	0	0	0	1231
36014371	1	2	42	3	1	1	0	0	0	0	0	21.4	159	1.59	54.2	74	0.46	0.0759	32.6	4	7	7	0	112	68	0	69	0	0	0	0	0	0	0	0	0	0	1170
36014372	1	2	18	2	3	3	0	0	0	0	0	22.3	174	1.74	67.7	73	0.42	0.07	26.1	1	6.5	6.5	0	103	61	0	80	0	0	0	0	0	0	0	0	0	0	1419
36014373	1	2	37	3			0	0	0	0	0	18.6	158	1.58	46.1	62	0.39	0.0703	20.3	2	8	8	0	90	55	0	80	0	0		0	0	0	0	0	0	0	1089
36014374	1	2	48	2	1	1	0	0	0	0	0	24	151	1.51	54.5	72	0.47	0.0701	32.4	7	8	8	0	123	81	2	71	1	0	0	0	0	0	0	0	0	0	1173
36014375	1	2	53	2	2	2	0	0	0	0	0	25.2	148	1.48	55.5	75	0.51	0.0717	33.4	8	7	7	0	124	75	2	78	1	0	0	0	0	0	0	0	0	0	1183
36014376	1	2	52	2	4	3	0	0	0	0	0	27	148	1.48	59.5	79	0.54	0.0723	35.6	10	7.24	6	0	107	59	0	91	1	0	1	0	0	0	0	0	0	0	1235
36014377	1	2	50	3	1	1	0	0	1	0	0	22.8	154	1.54	54.2	72	0.47	0.0721	32.8	6	7	7	1	144	90	1	94	1	0	1	0	1	1	0	0	0	0	1167
36014378	1	2	52	2	1	1	0	0	0	0	0	24	158	1.58	59.8	77	0.49	0.0736	35.5	7	8	10	0	139	89	2	97	1	0	0	1	0	0	0	0	0	0	1242
36014379	1	2	47	2	4	3	0	0	0	0	0	20.3	168	1.68	57.5	73	0.43	0.0757	27.5	3	6	6	0	107	59	0	92	1	0	0	0	0	0	0	0	0	0	1246
36014381	1	2	32	3	1	1	0	0	0	0	0	28.2	163	1.63	74.9	94	0.58	0.0795	35.7	9	7	7	0	108	64	0	78	0	0	0	0	0	0	0	0	0	0	1475
36014382	1	2	45	2	4	3	1	0	0	0	0	25.9	160	1.6	66.3	78	0.49	0.0704	35	8	8	8	0	120	74	2	92	0	0	0	0	0	0	0	0	0	0	1342
36014383	1	2	47	2	4	3	1	0	0	0	0	14.7	158	1.58	37	90	0.57	0.1193	37	10	7.24	11	0	114	84	2	83	0	0	0	0	0	0	0	0	0	0	138
36014384	1	2	41	3	1	1	0	0	0	0	0	21.3	153	1.53	50	75	0.49	0.0789	29.2	4	8	8.5	0	112	73	0	70	1	1	0	0	0	0	0	0	0	0	1126
36014385	1	2	46	2	1	1	0	0	0	0	0	26.5	164	1.64	71.3	85	0.52	0.0747	4	8	6	6.5	0	118	64	0		1	0	0	0	0	0	0	0	0	0	143
36014386	1	2	68	2	2	2	0	0	1	0	0	24.8	143	1.43	50.8	79	0.55	0.0773	38.5	9	4	4	1	133	53	1		1	0	0	0	1	1	0	0	1	0	1087
36014387	1	2	60	1	4	3	0	0	0	0	0	24.2	158	1.58	60.6	84	0.53	0.0803	34.2	7	10	10	0	121	75	2	82	1	0	1	0	0	0	0	0	0	0	1261
36014388	1	2	55	1	2	2	0	0	0	0	0	27.4	161	1.61	70.7	89	0.55	0.0768	37.2	10	6	6	0	116	70	0	74	0	0	0	0	0	0	0	0	0	0	1404
36014390	1	2	58	1	2	2	0	0	0	0	0	22.1	149	1.49	48.9	69	0.46	0.0718	32.4	6	7	7	1	149	90	1	73	1	0	1	1	0	0	0	0	0	0	1084
36014391	1	2	50	2	1	1	0	0	0	0	0	25.2	160	1.6	64.1	78	0.48	0.0713	34.6	8	8.5	8.5	0	130	86	2	71	1	1	1	1	0	0	0	0	0	0	1314
36014392	1	2	50	3	2	2	0	0	0	0	0	28.2	150	1.5	63.2	78	0.52	0.0687	36	11	10	7.54	0	125	72	2	100	0	0	0	0	0	0	0	0	0	0	128
36014393	1	2	67	2	4	3	0	0	0	0	0	20.8	157	1.57	51.3	72	0.46	0.076	31.5	4	7	7	0	115	59	0	77	0	0	0	0	0	0	0	0	0	0	1127
36014394	1	2	45	2	4	3	0	0	0	0	0	25.3	158	1.58	62.8	80	0.5	0.0734	35.2	7	7.5	7.5	0	110	64	0	60	0	0	0	0	0	0	0	0	0	0	1290
36014395	1	2	36	2	1	1	0	0	0	0	0	24.1	153	1.53	56.3	78	0.51	0.0758	32.1	6	8	8	0	120	75	2	62	1	0	0	0	0	0	0	0	0	0	1203
36014396	1	2	40	2	4	3	0	0	0	0	0	25.4	166	1.66	70.1	81	0.49	0.0728	31.3	7	7.24	7	0	133	73	2		1	1	0	0	0	0	0	0	0	0	1430
36014397	1	2	37	2	4	3	0	0	0	0	0	20.1	153	1.53	46.8	67	0.44	0.0733	25	3	8	8	0	91	48	0	92	0	0	0	0	0	0	0	0	0	0	1075
36014398	1	2	45	2	4	3	0	0	0	0	0	21.8	162	1.62	57.1	74	0.46	0.0747	31.9	4	5.5	5.5	0	106	66	0	86	0	0	1	0	0	0	0	0	0	0	1218
36014399	1	2	45	2	4	3	0	0	0	0	0	25.1	157	1.57	61.9	81	0.51	0.075	35.2	7	7	7	0	116	74	0	79	1	0	0	0	0	0	0	0	0	0	1276
36014400	1	2	48	2	4	3	0	0	0	0	0	24.5	152	1.52	56.9	82	0.54	0.0785	34.3	7	7.24	8	0	105	52	0	74	0	0	0	0	0	0	0	0	0	0	1199
36014401	1	2	50	3	2	2	0	0	0	0	0	25.9	167	1.67	71.8	84	0.5	0.0738	33.6	7	7	7	0	136	84	2	83	1	0	0	0	0	0	0	0	0	0	1442
36014402	1	2	27	3	1	1	0	1	0	0	0	24	159	1.59	60.9	76	0.48	0.0728	28.8	5	8	9	0	105	72	0	75	0	0	0	0	1	1	0	0	0	0	1294
36014404	1	2	45	2	4	3	0	0	0	0	0	28.1	162	1.62	73.4	95	0.58	0.0804	36.3	9	7	7	0	110	67	0	80	1	0	0	0	0	0	0	0	0	0	1448
36014405	1	2	65	2	2	2	0	0	1	0	0	23.4	154	1.54	55.6	77	0.5	0.076	36.3	7	5.5	5.5	1	128	67	1	73	1	0	0	0	1	1	0	0	1	0	1172
36014407	1	2	48	2	1	1	0	0	0	0	0	20.8	158	1.58	51.7	71	0.45	0.0743	28.4	4	5	5	0	109	67	0	62	1	0	0	0	0	0	0	0	0	0	1147
36014408	1	2	73	1	4	3	0	0	0	0	0	26.8	153	1.53	62.5	77	0.5	0.0691	40.7	12	8	8	1	141	72	1	65	0	0	0	0	0	0	0	0	0	0	1255
36014409	1	2	63	1	4	3	0	0	0	0	0	28	157	1.57	69	92	0.59	0.0796	39.4	12	7.24	7.5	1	148	75	1	73	1	0	0	0	0	0	0	0	0	0	1361
36014410	1	2	57	2	1	1	0	0	0	0	0	22.1	157	1.57	54.4	79	0.5	0.0796	33	5	5.5	5.5	0	131	73	2	70	1	0	1	0	0	0	0	0	0	0	1169
36014411	1	2	61	1	2	2	0	0	0	0	0	20.8	157	1.57	51.3	78	0.5	0.0827	36.9	5	8	9	0	112	67	0	83	0	0	0	0	0	0	0	0	0	0	1107
36014412	1	2	52	1	2	2	0	0	0	0	0	24.9	149	1.49	55.2	89	0.6	0.0858	38.8	8	8	9	0	121	65	2		0	0	0	0	0	0	0	0	0	0	1156
36014414	1	2	53	2	2	2	0	0	1	0	0	24.3	160	1.6	62.3	80	0.5	0.0753	24.3	5	9	9	1	156	87	1	78	1	0	0	1	1	1	0	0	0	0	1326
36014415	1	2	55	1	4	3	0	0	1	0	0	23.2	155	1.55	55.7	81	0.52	0.0802	34.1	6	9	9	1	130	80	1	78	1	0	0	0	0	0	0	0	0	0	1185
36014416	1	2	72	2	4	3	0	0	1	0	0	24.3	146	1.46	52	75	0.51	0.0735	38	9	8	8	1	147	61	1		1	0	0	0	0	0	0	0	0	0	1107
36014417	1	2	48	2	4	3	0	0	0	0	0	27.1	132	1.32	47.2	70	0.53	0.0671	37.8	10	12	12	0	107	56	0	82	1	0	0	0	0	0	0	0	0	0	1033
36014418	1	2	61	2	2	2	0	0	0	0	0	28.1	150	1.5	63.2	82	0.55	0.0724	41.7	12	6	6	0	117	82	2	74	1	0	0	0	0	0	0	0	0	0	1260
36014419	1	2	49	2	4	3	0	0	0	0	0	27.1	162	1.62	71.5	92	0.57	0.0802	35.4	9	7.24	6	0	98	64	0	77	0	0	0	0	0	0	0	0	0	0	1425
36014420	1	2	43	2	1	1	0	0	0	0	0	20.8	160	1.6	53	74	0.46	0.0768	29.3	3	8	8	0	122	85	2	78	1	0	0	0	0	0	0	0	0	0	1165
36014421	1	2	63	2	4	3	0	0	1	0	0	29.5	151	1.51	67.3	88	0.58	0.0749	38.3	14	10	10	1	170	113	1	76	0	0	0	0	0	0	0	0	0	0	1341
36014422	1	2	37	1	4	3	0	0	0	0	0	23.6	144	1.44	48.9	79	0.55	0.0799	34.4	6	8	8	1	145	81	1	80	0	0	0	0	0	0	0	0	0	0	1078
36014423	1	2	58	1	2	2	0	0	0	0	0	35.7	156	1.56	86.8	104	0.67	0.0767	43.3	22	9	9	0	137	81	2		0	0	0	0	0	0	0	0	0	0	1601
36014424	1	2	48	3	1	1	0	0	0	0	0	21.9	159	1.59	55.5	72	0.45	0.0728	33.5	5.2	8	8	0	112	72	0		0	0	0	0	0	0	0	0	0	0	1186
36014426	1	2	60	3	2	2	0	0	0	0	0	24.5	156	1.56	60	83	0.53	0.0788	36.7	6	6.5	7	0	106	68	0	87	0	0	0	0	0	0	0	0	0	0	1149
36014427	1	2	32	2	4	3	0	0	0	0	0	19.6	156	1.56	47.8	64	0.41	0.0699	25.3	2	9	9	0	96	58	0	70	0	0	0	0	0	0	0	0	0	0	1098
36014428	1	2	39	3	1	1	0	0	0	0	0	20.3	157	1.57	49.7	67	0.42	0.0713	26.4	3	8	8	0	99	66	0	78	0	0	0	0	0	0	0	0	0	0	1124
36014430	1	2	66	1	4	3	0	0	0	0	0	22.9	150	1.5	51.5	73	0.48	0.0734	31	6	6	6	1	138	91	1	106	1	0	0	0	0	0	0	0	0	0	1131
36014431	1	2	43	1	4	3	0	0	0	0	0	22	147	1.47	47.2	68	0.47	0.0719	28.1	5	6.5	6.5	0	99	57	0	82	1				0	0	0	0	0	0	1074
36014432	1	2	52	2	1	1	0	0	0	0	0	23.6	153	1.53	54.9	78	0.51	0.0763	31.9	6	7	7	0	107	71	0	83	0	0	0	0	0	0	0	0	0	0	1181
36014433	1	2	42	2	1	1	0	0	0	0	0	22.3	155	1.55	53.6	67	0.43	0.0677	22.3	4	8	8	0	123	70	2	82	1	0	0	0	0	0	0	0	0	0	1172
36014434	1	2	32	3	1	1	0	0	0	0	0	27.6	154	1.54	65.4	83	0.54	0.0729	27.6	8	6	6	0	114	72	0	63	0	0	0	0	0	0	0	0	0	0	1345
36014435	1	2	24	3	1	1	0	0	0	0	0	27.1	163	1.63	71.7	77	0.47	0.0667	27.2	7	6	8	0	116	73	0	82	0	0	0	0	0	0	0	0	0	0	1437
36014436	1	2	24	3	1	1	0	1	0	0	0	19.5	166	1.66	53.7	64	0.39	0.0688	23.4	2	6	10	0	103	60	0	84	1	0	0	0	0	0	0	0	0	0	1204
36014437	1	2	24	3	1	1	0	0	0	0	0	20.9	151	1.51	47.8	65	0.43	0.0693	23.5	3	8	8	0	103	59	0	82	0	0	0	0	0	0	0	0	0	0	1104
36014438	1	2	64	2	4	3	0	0	1	0	0	28.1	152	1.52	64.9	97	0.64	0.0851	41.4	13	8.5	8.5	1	135	74	1	84	0	0	0	0	0	0	0	0	0	0	1287
36014439	1	2	52	2	1	1	0	0	0	0	0	26.5	168	1.68	74.5	85	0.51	0.074	36.7	9	5	5	0	125	74	2	72	1	0	0	1	0	0	0	0	0	0	1463
36014440	1	2	41	2	1	1	0	0	0	0	0	22	153	1.53	51.3	73	0.47	0.0747	30.1	4	8	9	0	111	66	0	90	0	0	0	0	0	0	0	0	0	0	1133
36014441	1	2	49	1	1	1	0	0	0	0	0	22.7	148	1.48	49.7	76	0.52	0.0782	22.1	6	8	8	0	106	65	0	78	1	1	0	0	0	0	0	0	0	0	1097
36014442	1	2	44	3	1	1	0	0	0	0	0	23	158	1.58	57.2	72	0.45	0.0704	30.3	5	8	9	0	106	56	0	72	0	0	0	0	0	0	0	0	0	0	1227
36014443	1	2	53	2	1	1	0	0	0	0	0	21	155	1.55	50.6	67	0.43	0.0709	34.1	4	7	8	0	109	59	0	86	1	0	0	0	0	0	0	0	0	0	1107
36014444	1	2	53	2	2	2	0	0	1	0	0	21.7	158	1.58	54.4	72	0.45	0.0731	34.8	5	6	6	1	125	74	1	88	1	0	0	1	1	1	0	0	0	0	1163
36014445	1	2	62	2	2	2	0	0	0	0	0	25.7	159	1.59	65.2	80	0.5	0.073	25.8	9	8	8	0	128	85	2	86	0	0	0	0	0	0	0	0	0	0	1307
36014446	1	1	70	2	2	2	0	1	1	0	0	26.4	166	1.66	72.5	90	0.54	0.0784	27.9	14	8	8	1	152	73	1	75	0	0	0	0	0	0	0	0	0	0	1607
36014447	1	2	53	2	3	3	0	0	0	0	0	20.5	165	1.65	55.6	75	0.45	0.0774	20.5	4	7.24	5	0	96	66	0	95	1	0	0	0	0	0	0	0	0	0	1389
36014448	1	2	27	3	1	1	0	0	0	0	0	22.5	154	1.54	53.1	68	0.44	0.0692	22.5	4	7	7	0	117	64	0	67	0	0	0	0	0	0	0	0	0	0	1152
36014449	1	2	57	2	2	2	0	0	0	0	0	26.4	160	1.6	67.7	89	0.56	0.0795	33.9	9	7.24	10	1	154	95	1	60	0	0	0	0	0	0	0	0	0	0	1376
36014450	1	2	56	1	4	3	0	0	1	0	0	24.8	152	1.52	57.5	85	0.56	0.0809	35.3	8	7	7	1	164	91	1	71	1	0	0	0	0	0	0	0	0	0	1206
36014451	1	2	52	2	2	2	0	0	1	0	0	21.7	154	1.54	51.6	84	0.54	0.0867	39.6	8	5	5	1	121	83	1	93	1	0	1	0	0	0	0	0	0	0	1220
36014452	1	2	32	3	1	1	0	0	0	0	0	22.2	169	1.69	63.1	75	0.45	0.0734	29.9	5	8	9	0	110	63	0	80	0	0	0	0	0	0	0	0	0	0	1325
36014453	1	2	39	2	1	1	0	0	0	0	0	23.5	163	1.63	62	82	0.5	0.0783	31.2	5	8	8	0	113	62	0	57	0	0	0	0	0	0	0	0	0	0	1299
36014454	1	2	73	1	2	2	0	0	0	0	0	25.7	155	1.55	61.7	88	0.57	0.0815	36.5	9	8	8	0	131	57	2	67	0	0	0	0	0	0	0	0	0	0	1265
36014455	1	2	64	2	4	3	0	0	1	0	0	25.2	154	1.54	60.1	81	0.52	0.0757	25.2	9	6	6	1	162	84	1	63	1	0	0	0	0	0	0	0	0	0	1247
36014456	1	2	42	2	4	3	0	0	1	0	0	23.7	155	1.55	57.2	86	0.55	0.0835	33.1	6	8	8	1	114	75	1	107	1	1	0	0	0	0	0	0	0	0	1213
36014457	1	2	34	2	1	1	0	0	0	0	0	20.4	162	1.62	53.6	64	0.4	0.0673	20.4	3	8	8	0	110	64	0	87	0	0	0	0	0	0	0	0	0	0	1191
36014458	1	2	43	1	4	3	0	0	0	0	0	23.8	150	1.5	53.4	76	0.51	0.0752	33.5	6	7.24	5	0	118	74	0	70	1	0	1	1	0	0	0	0	0	0	1151
36014459	1	2	47	2	4	3	0	0	0	0	0	23.1	155	1.55	55.8	77	0.5	0.0761	35.4	6	7	7	0	116	72	0	78	0	0	0	0	0	0	0	0	0	0	1182
36014460	1	2	63	1	4	3	0	0		0	0	28.9	149	1.49	64	88	0.59	0.0767	36.2	13	7.24	5	1	156	85	1	68	0	0	0	0	0	0	0	0	0	0	1303
36014461	1	2	66	2	2	2	0	0	1	0	0	25.2	152	1.52	58.3	79	0.52	0.0745	37.9	9	7.24	7	1	134	78	1	71	1	0	0	0	0	0	0	0	0	0	1205
36014462	1	2	66	1	2	2	1	0	1	0	0	24.1	156	1.56	58.3	80	0.51	0.0768	35.2	7	4	4	1	139	85	1	120	0	0	0	0	1	0	0	0	0	1	1219
36014463	1	2	71	1	4	3	0	0	1	0	0	27.6	150	1.5	62.1	92	0.61	0.0823	37.5	12	7.24	9	1	137	61	1	74	1	0	0	0	0	0	0	0	0	0	1266
36014464	1	2	37	3	1	1	0	0	0	0	0	26.5	151	1.51	60	81	0.54	0.0742	32.2	8	7	9	0	125	78	2	89	1	0	0	0	1	1	0	0	0	0	1261
36014465	1	2	48	1	1	1	0	0	0	0	0	22.6	155	1.55	54.2	72	0.46	0.0723	29.3	5	7	7	0	101	63	0	75	1	0	0	0	0	0	0	0	0	0	1183
36014466	1	2	23	2			0	0	0	0	0	22	158	1.58	54.8	76	0.48	0.077	31.3	3	5.5	10.5	0	116	67	0	76	0	0	0	0	0	0	0	0	0	0	1188
36014467	1	2	63	1	2	2	0	0	0	0	0	30.2	152	1.52	69.9	88	0.58	0.0736	38.2	14	7.24	7	0	136	73	2	65	1	0	0	0	0	0	0	0	0	0	1383
36014468	1	2	60	2	2	2	0	0	1	0	0	22.7	155	1.55	54.5	79	0.51	0.0786	35	6	7	7	1	146	84	1	74	1	0	0	0	1	1	0	0	0	0	1162
36014469	1	2	53	1	2	2	0	0	0	0	0	23.9	149	1.49	53.1	75	0.5	0.0736	33.7	7	6	6	0	101	68	0	82	1	0	0	0	0	0	0	0	0	0	1145
36014470	1	2	62	2	2	2	0	0	0	0	0	21.1	158	1.58	52.8	78	0.49	0.0815	34.5	5	10	10	0	120	75	2	72	0	0	0	0	0	0	0	0	0	0	1138
36014472	1	2	63	2	2	2	0	0	0	0	0	22.3	162	1.62	58.4	78	0.48	0.0769	36.4	6	8	8	1	149	74	1	66	1	0	0	0	0	0	0	0	0	0	1216
36014473	1	2	62	1	4	3	0	0	0	0	0	19.3	155	1.55	46.4	70	0.45	0.0781	31.2	3	9	9	0	103	66	0	81	0	0	0	0	0	0	0	0	0	0	1051
36014474	1	2	56	2	1	1	0	0	1	0	0	27.5	152	1.52	63.2	81	0.53	0.0717	35.8	10	5	5	1	129	82	1	87	0	0	0	0	1	1	0	0	0	0	1292
36014475	1	2	56	2	2	2	0	0	0	0	0	21.4	152	1.52	49.1	71	0.47	0.0751	33.4	5	5	5.5	0	126	77	2	71	1	1	0	0	0	0	0	0	0	0	1085
36014476	1	2	56	2	4	3	0	0	0	0	0	22.7	153	1.53	53.2	82	0.53	0.0823	32.1	6	6	6	0	110	67	0	85	1	0	0	1	0	0	0	0	0	0	1124
36014477	1	2	37	3	1	1	0	0	0	0	0	24.4	151	1.51	55.6	76	0.51	0.0738	32	6	9	10	0	109	73	0	74	1	1	0	0	0	0	0	0	0	0	1193
36014478	1	2	36	2	1	1	0	0	0	0	0	31.4	163	1.63	83.7	87	0.53	0.0681	38.4	13	7.5	8	0	125	81	2	77	1	0	0	0	0	0	0	0	0	0	1593
36014479	1	2	47	2	1	1	0	0	0	0	0	28.4	157	1.57	69.9	85	0.54	0.0732	36.2	11	8	8	0	135	85	2	74	1	1		1	0	0	0	0	0	0	1394
36014480	1	2	33	3	1	1	0	0	0	0	0	26.4	152	1.52	60.9	78	0.51	0.0714	32.2	7	9	9	0	104	58	0	81	0	1	0	0	0	0	0	0	0	0	1276
36014481	1	2	35	2	1	1	0	0	0	0	0	21.1	163	1.63	55.7	76	0.47	0.0778	32.7	3	8	8	0	104	58	0	81	1	0	0	0	0	0	0	0	0	0	1195
36014482	1	2	61	2	2	2	0	0	0	0	0	23	150	1.5	52.1	71	0.47	0.0719	33	6	7.24	4	0	127	83	2	69	0	0	0	0	0	0	0	0	0	0	1132
36014484	1	2	67	2	1	1	0	0	1	0	0	27.3	159	1.59	69.4	83	0.52	0.0722	35.6	9	8	8	1	128	77	1	77	1	0	0	0	0	0	0	0	0	0	1391
36014485	1	2	66	1	2	2	0	0	0	0	0	27	153	1.53	63.1	77	0.5	0.0688	38.8	10	6	6	0	112	74	0	72	1	0	0	0	0	0	0	0	0	0	1274
36014486	1	2	71	1	2	2	0	0	1	0	1	27.8	145	1.45	58.4	83	0.57	0.0747	42.4	13	3.5	3.5	1	134	69	1	103	1	0	0	0	1	1	0	0	0	0	1183
36014487	1	2	42	2	4	3	0	0	0	0	0	24.8	145	1.45	51.9	79	0.54	0.0768	36	9	7.24	10	1	155	84	1	82	1	0	0	0	0	0	0	0	0	0	1114
36014488	1	2	58	2	4	3	0	0	1	0	0	24.3	146	1.46	51.5	78	0.54	0.0771	36	8	7	7	1	139	69	1	87	0	1	0	0	0	0	0	0	0	0	1109
36014489	1	2	58	2	2	2	0	0	0	0	0	22	158	1.58	54.8	70	0.44	0.0704	34.1	5	10	10	0	115	66	0	76	1	0	0	0	0	0	0	0	0	0	1171
36014490	1	2	76	1	2	2	0	0	0	1	0	25.1	140	1.4	48.9	74	0.53	0.0733	40.6	10	11	11	0	124	65	2	79					0	0	0	0	0	0	1048
36014491	1	2	44	2	1	1	0	0	0	0	0	29	156	1.56	70.9	86	0.55	0.0728	35.6	11	7	7	0	132	83	2	99	0	1	1	1	0	0	0	0	0	0	1414
36014492	1	2	55	2	4	3	0	0	0	0	0	19.4	149	1.49	43.2	73	0.49	0.0828	33.2	3	9	9	0	118	75	0	82	0	0	0	0	0	0	0	0	0	0	994
36014493	1	2	29	2	4	3	0	0	0	0	0	19.9	150	1.5	44.7	64	0.43	0.0716	29.4	3	7.24	9	0	105	65	0	72	0	0	0	0	0	0	0	0	0	0	1034
36014495	1	2	55	2	1	1	0	0	0	0	0	25	150	1.5	56.1	82	0.54	0.078	34.7	8	7.24	7	0	127	59	2	74	0	0	0	0	0	0	0	0	0	0	1187
36014496	1	2	52	2	2	2	1	0	0	0	0	26.5	158	1.58	66.1	86	0.55	0.0773	37.2	9	7.24	8	0	113	72	0	73	0	1	0	0	0	0	0	0	0	0	1338
36014497	1	2	58	2	2	2	0	0	0	0	0	23.9	153	1.53	55.9	79	0.52	0.077	36.5	7	8.5	8.5	1	143	67	1	73	1	0	1	0	0	0	0	0	0	0	1176
36014498	1	2	62	2	4	3	0	0	1	0	0	18.8	161	1.61	48.7	64	0.4	0.0713	26.8	3	7.24	8	1	126	68	1	75	1	0	0	0	1	1	0	0	0	0	1105
36014499	1	2	66	2	2	2	0	0	1	0	0	30	149	1.49	66.7	97	0.65	0.0826	43.5	15	8	8	1	137	77	1	76	1	0	0	0	1	1	0	0	0	0	1302
36014500	1	2	58	2	4	3	0	0	0	0	0	22	158	1.58	54.9	79	0.5	0.0805	37.6	5	5	5	0	110	70	0	68	0	0	0	0	0	0	0	0	0	0	1159
36014501	1	2	59	2	2	2	0	0	0	0	0	21.9	152	1.52	50.7	70	0.46	0.0725	31.7	5	6	6	0	124	61	2	70	1	0	0	0	0	0	0	0	0	0	1116
36014502	1	2	54	2	1	1	0	0	0	0	0	21.9	146	1.46	46.6	67	0.46	0.071	32	5	8	8	0	131	70	2	57	1	0	0	0	0	0	0	0	0	0	1049
36014503	1	2	69	2	2	2	0	0	0	0	0	24.1	152	1.52	55.4	78	0.51	0.0753	38.8	8	8	8	0	125	68	2	69	1	0	1	1	0	0	0	0	0	0	1157
36014504	1	2	36	2	4	3	0	0	0	0	0	21.6	159	1.59	55	62	0.39	0.0629	28.1	4	8	8	0	103	70	0	88	1	0	0	0	0	0	0	0	0	0	1202
36014551	1	2	37	2	1	1	0	0	0	0	0	23.5	148	1.48	51.4	76	0.51	0.0758	33.6	5	8	10	0	110	71	0	78	0	0	0	0	0	0	0	0	0	0	1120
36014552	1	2	55	2	2	2	0	0	0	0	0	26.5	137	1.37	49.6	78	0.57	0.0745	38	10	7.5	7.5	0	120	72	2	72	1	1	0	0	0	0	0	0	0	0	1070
36014553	1	2	62	2	2	2	0	0	0	1	0	27.2	155	1.55	65.4	83	0.54	0.074	40	11	7.24	6	1	143	73	1	70	1	0	0	0	0	0	0	0	0	0	1303
36014554	1	2	64	2	2	2	0	0	0	0	0	28	152	1.52	64.6	87	0.57	0.0764	39.2	12	7	7	0	127	79	2	73	1	1	1	1	0	0	0	0	0	0	1295
36014555	1	2	59	2			0	0	1	0	0	26.5	158	1.58	66.2	84	0.53	0.0752	37.3	10	8	8	1	141	87	1	82	1	0	1		0	0	0	0	0	0	1331
36014556	1	2	42	1	4	3	0	1	0	0	0	21.2	153	1.53	49.5	75	0.49	0.0795	31.7	4	9	9	0	115	68	0	80	1	0	0	0	0	0	0	0	0	0	1099
36014557	1	2	70	1	4	3	0	1	0	0	0	25.2	147	1.47	54.5	87	0.59	0.0835	41	10	8.5	8.5	1	141	82	1	74	0	0	0	0	0	0	0	0	0	0	1133
36014558	1	2	62	2	1	1	0	0	0	0	0	20.6	155	1.55	49.2	72	0.46	0.0766	32.6	4	6	6	0	115	68	0	64	1	0	0	0	0	0	0	0	0	0	1089
36014559	1	2	66	1	2	2	0	0	0	0	0	25.7	164	1.64	69	96	0.58	0.0856	36.9	9	6	6	0	121	81	2	77	0	0	0	0	0	0	0	0	0	0	1377
36014560	1	2	86	3	2	2	0	0	1	0	0	23	139	1.39	44.1	69	0.49	0.0718	36.4	8	7.24	7	1	166	91	1	72	1	0	1	0	1	1	0	0	0	0	990
36014561	1	2	46	1	1	1	0	0	0	0	0	23.1	153	1.53	53.8	73	0.48	0.0727	31.5	6	9	9	0	128	84	2	77	0	0	0	0	0	0	0	0	0	0	1167
36014562	1	2	49	2	1	1	0	0	0	0	0	25.5	153	1.53	59.4	79	0.52	0.0741	34.8	8	8	8	0	127	73	2	68	1	0	1	0	0	0	0	0	0	0	1239
36014563	1	2	45	2	4	3	0	0	0	0	0	21.8	156	1.56	53	74	0.47	0.0758	30.3	4	8	8	0	126	84	2	100	0	0	0	0	0	0	0	0	0	0	1160
36014564	1	2	58	2	1	1	0	0	0	0	0	20.7	164	1.64	55.9	77	0.47	0.0797	30.3	4	7	7	0	131	78	2	56	1	0	1	0	0	0	0	0	0	0	1206
36014565	1	2	51	2	1	1	0	0	0	0	0	29	155	1.55	69.6	96	0.62	0.0814	36.5	11	7	9	0	121	75	2	73	1	0	0	0	0	0	0	0	0	0	1388
36014566	1	2	27	2	1	1	1	0	0	0	0	26	161	1.61	67.3	88	0.54	0.0788	30	6	10	10	0	128	66	2	113		0	0	0	0	0	0	0	0	0	1392
36014567	1	2	58	2	2	2	0	1	0	0	0	24.5	159	1.59	61.7	82	0.52	0.0775	33	7	8	8	0	128	87	2	80	0	0	0	0	0	0	0	0	0	0	1285
36014568	1	2	22	3	3	3	0	0	0	0	0	26.1	175	1.75	80.1	89	0.51	0.0764	33.6	6	7	8	0	119	69	0	86	1	0	0	0	0	0	0	0	0	0	1571
36014569	1	2	24	3	3	3	0	0	0	0	0	21	165	1.65	57.1	73	0.44	0.0742	29.7	3	7	8	0	128	75	2	71	1	0	0	0	0	0	0	0	0	0	1232
36014570	1	2	22	3	3	3	0	0	0	0	0	20.4	168	1.68	57.9	72	0.43	0.0748	28.5	2	7	7	0	109	72	0	81	0	0	0	0	0	0	0	0	0	0	1250
36014572	1	2	60	2	2	2	0	1	0	0	0	23.5	159	1.59	59.3	77	0.48	0.074	33.4	7	6	8	0	110	63	0	61	0	0	0	0	0	0	0	0	0	0	1245
36014573	1	2	39	3	1	1	0	0	0	0	0	22.1	152	1.52	51	73	0.48	0.075	29.4	4	10	10	0	105	73	0	93	1	0	0	1	0	0	0	0	0	0	1131
36014574	1	2	62	2	2	2	0	0	1	0	0	21.6	159	1.59	54.5	78	0.49	0.0794	32.3	5	7.24	7	1	110	67	1	69	0	0	0	0	1	1	0	0	1	0	1174
36014575	1	2	23	3	3	3	0	0	0	0	0	26.8	160	1.6	68.2	80	0.5	0.0707	34.1	7	7	7	0	136	84	2	87	1		0		1	0	1	0	0	0	1381
36014576	1	2	27	2	4	3	0	0	0	0	0	29.9	162	1.62	78.3	93	0.57	0.0756	37.6	10	8	8	0	134	86	2	85	1	0	0	0	0	0	0	0	0	0	1515
36014577	1	2	24	3	3	3	0	1	0	0	0	24.4	166	1.66	67.5	73	0.44	0.0672	33.7	5	7	8	0	116	71	0	70	0	0	0	0	0	0	0	0	0	0	1374
36014578	1	2	23	3	3	3	0	0	0	0	0	20.8	166	1.66	57.1	73	0.44	0.0748	30.9	2	8	9	0	128	81	2	86	0	0	0	0	0	0	0	0	0	0	1227
36014579	1	2	23	3	3	3	0	0	0	0	0	18.3	161	1.61	47.8	67	0.42	0.0763	22.8	1	8	12	0	101	58	0	72	1	0	0	0	0	0	0	0	0	0	1118
36014580	1	2	23	3	3	3	0	0	0	0	0	21.7	162	1.62	57.3	72	0.45	0.0729	26.9	3	8	8	0	120	73	2	92	0	0	0	0	0	0	0	0	0	0	1246
36014581	1	2	42	1	4	3	0	0	0	0	0	21.8	162	1.62	57.6	74	0.46	0.0748	29.4	4	8	8	0	117	72	0	65	1	0	0	0	0	0	0	0	0	0	1239
36014728	1	2	44	2	1	1	0	0	0	0	0	22.3	151	1.51	51.1	69	0.46	0.0707	28.3	5	8	8	0	115	66	0	96	0	0	0	0	0	0	0	0	0	0	1137
36014995	1	2	46	2	4	3	0	1	0	0	0	21.8	162	1.62	57.3	79	0.48	0.079	31.5	4	8	8	0	107	68	0	82	0	0	0	0	0	0	0	0	0	0	1223
36014996	1	2	44	2	4	3	0	1	0	0	0	25.8	160	1.6	65.6	83	0.52	0.0753	30.9	7	7.24	7	0	112	66	0	75	0	0	0	0	0	0	0	0	0	0	1360
36014997	1	2	67	2	2	2	0	0	0	0	0	19.8	143	1.43	40.2	73	0.51	0.0838	23	3	7.24	4	0	119	49	0	76	0	0	0	0	0	0	0	0	0	0	980
36014999	1	2	38	2	2	2	0	0	1	0	0	27.7	157	1.57	68.2	83	0.53	0.0724	37.8	11	8	8	1	119	70	1	80	1	1	0	0	0	0	0	0	0	0	1359
36015999	1	1	52	2	1	1	1	1	1	0	0	23.8	152	1.52	54.9	72	0.47	0.0706	20.8	10	8	8	1	123	75	1	101	0	0	0	0	1	0	1	0	0	0	1348
36016001	1	2	57	2	2	2	0	0	0	0	0	24.3	161	1.61	63.3	78	0.48	0.0731	35.4	7	8	8	0	115	74	0		0	0	0	0	0	0	0	0	0	0	1297
36016002	1	2	42	2	1	1	0	1	0	0	0	22.7	166	1.66	62.3	77	0.47	0.0748	33.4	5	5	5	0	104	67	0	72		0	0	1	0	0	0	0	0	0	1293
36016003	1	2	56	1	4	3	0	0	0	0	0	24.3	159	1.59	61.4	84	0.53	0.0794	31.8	7	10	10	0	123	78	2	76	1	1	0	0	0	0	0	0	0	0	1287
36016004	1	2	56	2	2	2	0	0	0	0	0	21.2	162	1.62	55.4	78	0.48	0.08	27.9	4	6	6	0	135	79	2	72	1	1	1	1	0	0	0	0	0	0	1210
36016990	2	1	51	1	4	3	0	0	0	0	0	27	162	1.62	70.8	91	0.56	0.0794	27.5	14	8	8	1	188	123	1	79	0	0	0	0	0	0	0	0	0	0	1581
36018169	1	1	64	2	2	2	0	0	0	0	0	24.5	168	1.68	69.6	82	0.49	0.0754	28.9	12	6	6	0	121	80	2	72	0	0	0	0	0	0	0	0	0	0	1559
36020920	1	1	83	1	4	3	1	0	1	0	0	19.9	160	1.6	51	73	0.46	0.0786	23.1	1	3	4	1	153	98	1	80	0	0	0	0	1	1	0	0	0	0	1671
36021001	1	1	79	1	2	2	0	1	1	0	0	24.6	175	1.75	75.3	83	0.47	0.0742	18	4	10	10	1	146	91	1	86	0	0	0	0	0	0	0	0	0	0	1035
36021002	1	1	74	1	2	2	1	0	0	0	0	18.7	146	1.46	39.9	65	0.45	0.0764	17.6	5	7	6	1	144	70	1	78	0	0	0	0	0	0	0	0	0	0	1096
36021003	1	1	78	2	2	2	1	1	1	0	1	20.1	158	1.58	50.3	69	0.44	0.0743	16.9	3	10	10	1	118	80	1	89	0	0	0	0	1	1	0	0	0	0	1208
36021004	1	1	82	1	2	2	1	1	1	0	0	27.9	154	1.54	66.2	94	0.61	0.0825	34.1	20	10	10	1	131	77	1	81	0	0	0	0	1	0	0	0	0	1	1458
36021005	1	1	58	1	4	3	0	1	0	0	0	18.9	159	1.59	47.9	67	0.42	0.0747	16.3	5	8	8	0	126	77	2	90	0	0	0	0	0	0	0	0	0	0	1249
36021006	1	1	61	1	4	3	1	0		0	0	19.7	162	1.62	51.7	71	0.44	0.0767	13.2	5	8	8	1	148	74	1	75	0	0	0	0	0	0	0	0	0	0	1326
36021007	1	1	65	1	2	2	1	1	1	0	0	20.9	160	1.6	53.5	70	0.44	0.0729	17.9	8	6	6.3	1	131	75	1	82	0	0	0	0	1	1	0	0	0	0	1388
36021009	1	1	39	2	1	1	1	0	0	0	0	26	170	1.7	75	84	0.49	0.0734	25.9	10	9	9	0	122	84	2	72	0	0	0	0	0	0	0	0	0	0	1134
36021010	1	1	60	1	4	3	1	1	0	0	0	29.2	153	1.53	68.3	91	0.6	0.0778	26.2	19	8.5	8.5	1	148	98	1	70	0	0	0	0	0	0	0	0	0	0	1547
36021011	1	1	58	2	4	3	1	0	0	0	0	19.2	158	1.58	48	69	0.44	0.0769	14.7	2	8	8	0	136	88	2	89	1	1	0	0	0	0	0	0	0	0	1199
36021013	1	1	56	2	2	2	0	1		0	0	23.8	160	1.6	61.1	86	0.54	0.0824	21.2	10	8	9	1	143	82	1	75	0	0	0	0	0	0	0	0	0	0	1452
36021014	1	1	86	1	2	2	0	0	0	0	0	21.5	170	1.7	62	69	0.41	0.0684	26.3	5	9	9	1	154	57	1	63	0	0	0	0	0	0	0	0	0	0	1530
36021015	1	1	71	2	2	2	1	1	1	0	1	25.5	160	1.6	65.3	80	0.5	0.073	16.9	9	4	4	1	123	80	1	67	0	0	0	0	1	1	1	0	0	0	1396
36021016	1	1	49	1	4	3	1	0	1	0	0	22.7	156	1.56	55.1	72	0.46	0.0719	19.8	9	10	10	1	125	81	1	84	1	0	0	0	0	0	0	0	0	0	1356
36021017	1	1	78	1	4	3	1	0	0	0	0	20.3	172	1.72	60	60	0.35	0.0615	15.9	6	8	8	1	131	92	1	90	0	0	0	0	0	0	0	0	0	0	1350
36021018	1	1	71	1	4	3	0	0	0	0	0	20.5	154	1.54	48.7	79	0.51	0.085	26.2	7	5	5	1	145	84	1	69	0	0	0	0	0	0	0	0	0	0	1221
36021019	1	1	61	1	2	2	1	0	1	0	0	29.9	170	1.7	86	108	0.64	0.086	30.8	20	11	11	1	163	101	1	82	0	0	0	0	0	0	0	0	0	0	1805
36021020	1	1	72	1	2	2	0	0	1	0	0	21.4	160	1.6	54.9	72	0.45	0.0741	27.5	9	9	8	1	125	88	1	84	0	0	0	0	0	0	0	0	0	0	1318
[truncated: 12,574 more rows]
